# Supplementary material for: Metagenomic and culture-dependent approaches unveil active microbial community and novel functional genes involved in arsenic mobilization and detoxification in groundwater
Source: BMC Microbiol. 2023 Aug 30;23:241. doi: 10.1186/s12866-023-02980-0 (PMC10466822; doi:10.1186/s12866-023-02980-0)
Supplement: Supplementary file 2 — Additional file 2: Data S1. Taxonomic information of the microbiomes (structure and relative abundance). Data S2. Antibiotic resistance, virulence and metabolic functional genes related information of the microbiomes. [file 12866_2023_2980_MOESM2_ESM.xlsx]

## Sheet: Data S1
Legends:Data S1: Taxonomic information of the microbiomes (structure and relative abundance).
									Bacteria
Sample ID	Total	Failed_QC	Passed_QC	GC_Content (%)
MR_1	22873789	8252506	14621283	56		Domain	Rel_Abundance				Total_Phyla	15
MR_2	22747740	9947405	12800335	51		Bacteria	98.5617				Munigonj	15				Total Class	22						Total Order	58							Total Family	124							Total Genus	387							Total Species	1079
MR_3	22618551	8066980	14551571	49		Archaea	0.826569				Chandpur	5				Munsigonj	10						Munsigonj	28							Munsigonj	56							Munsigonj	155							Munsigonj	414
MR_4	22699596	6786358	15913238	52		Viruses	0.255645									Chandpur	21						Chandpur	56							Chandpur	117							Chandpur	362							Chandpur	935
CR_4	20763296	10178400	10584896	52		Other sequences	0.351334																Shared	26															Shared	130							Shared
CR_5	22119468	4950385	17169083	57
									Total Phyla	Rel_abundance	Phyla_Munshigonj	Rel_abundance	Phyla_Chandpur	Rel_abundance		Total_Class	Rel_abundance	Class_Munsigonj	Rel_abundance	Class_Chandpur	Rel_abundance		Total_Order	Rel_abundance	Orders_Munsigonj	Rel_abundance	Order_Chandpur	Rel_abundance	Shared_Orders		Total_family	Rel_abundance	Family_Munsigonj	Rel_abundance	Family_Chandpur	Rel_abundance	Shared_Family		Total_genus	Rel_abundance	Genus_Munsigonj	Rel_abundance	Genus_Chandpur	Rel_abundance	Shared_Genera		Total_Species	Rel_abundance	Species_Munsigonj
Sum	133822440	31862548	71019123	261					Proteobacteria	99.0195	Proteobacteria	98.8363	Proteobacteria	99.9196		Gammaproteobacteria	89.134	Gammaproteobacteria	91.5106	Gammaproteobacteria	82.8708		Pseudomonadales	58.3096	Pseudomonadales	79.5642	Enterobacterales	71.6627	Pseudomonadales		Moraxellaceae	58.0971	Moraxellaceae	79.8692	Morganellaceae	46.1742	Moraxellaceae		Acinetobacter	57.658	Acinetobacter	79.2178	Providencia	44.4413	Acinetobacter		Acinetobacter johnsonii	29.9865	Acinetobacter johnsonii
Average	2.21897e+07	7965637	1.42038e+07	52.2					Firmicutes	0.357722	Firmicutes	0.429077	Bacteroidetes	0.0596429		Betaproteobacteria	9.1373	Betaproteobacteria	7.83605	Betaproteobacteria	12.5665		Enterobacterales	19.7676	Alteromonadales	9.89781	Burkholderiales	5.83655	Alteromonadales		Morganellaceae	12.7116	Shewanellaceae	9.94745	Enterobacteriaceae	24.9501	Shewanellaceae		Providencia	12.1796	Shewanella	9.88975	Citrobacter	18.8688	Shewanella		Providencia alcalifaciens	11.3618	Acinetobacter junii
Max	22873789	10178400	17169083	57					Acidobacteria	0.359272	Acidobacteria	0.4324	Actinobacteria	0.00767738		Alphaproteobacteria	0.708638	Bacilli	0.433191	Alphaproteobacteria	2.28474		Alteromonadales	7.23706	Burkholderiales	7.10583	Methylococcales	5.66495	Burkholderiales		Shewanellaceae	7.21561	Comamonadaceae	5.97571	Methylococcaceae	5.46394	Comamonadaceae		Shewanella	7.18514	Comamonas	4.61886	Escherichia	4.03603	Comamonas		Acinetobacter junii	8.36065	Acinetobacter baumannii
Min	20763296	4950385	10584896	49					Planctomycetes	0.0284778	Planctomycetes	0.0342744	Firmicutes	0.00716173		Acidobacteriia	0.359447	Alphaproteobacteria	0.110568	Acidobacteriia	1.3067		Burkholderiales	6.75723	Chromatiales	1.65418	Nitrosomonadales	5.04627	Chromatiales		Enterobacteriaceae	6.91059	Chromatiaceae	1.66339	Methylophilaceae	3.58146	Chromatiaceae		Citrobacter	5.17666	Rheinheimera	1.65374	Methylomonas	3.68631	Rheinheimera		Acinetobacter baumannii	6.19983	Shewanella sp. FDAARGOS_354
									Bacteroidetes	0.0737962	Bacteroidetes	0.0766771	Cyanobacteria	0.00590127		Bacilli	0.355036	Epsilonproteobacteria	0.0377653	Actinobacteria	0.330112		Nitrosomonadales	1.62429	Bacillales	0.433242	Pseudomonadales	2.17497	Bacillales		Comamonadaceae	4.7602	Paenibacillaceae	0.436018	Burkholderiaceae	2.84916	Paenibacillaceae		Comamonas	3.39005	Acidovorax	0.820006	Methylotenera	2.3005	Acidovorax		Shewanella sp. FDAARGOS_354	6.17846	Acinetobacter sp. WCHA45
									Actinobacteria	0.102962	Actinobacteria	0.122357				Actinobacteria	0.103012	Flavobacteriia	0.0316539	Bacilli	0.149074		Methylococcales	1.61396	Nitrosomonadales	0.328599	Rhizobiales	1.5742	Nitrosomonadales		Methylococcaceae	1.54838	Oxalobacteraceae	0.309909	Comamonadaceae	1.55904	Oxalobacteraceae		Rheinheimera	1.20455	Aquabacterium	0.484849	Proteus	1.58442	Aquabacterium		Citrobacter portucalensis	3.75327	Acinetobacter tandoii
									Verrucomicrobia	0.0171119	Verrucomicrobia	0.0205949				Deltaproteobacteria	0.0403867	Actinobacteria	0.0168366	Deltaproteobacteria	0.146818		Chromatiales	1.50533	Rhodocyclales	0.25512	Acidobacteriales	1.30511	Rhodocyclales		Chromatiaceae	1.39208	Pseudomonadaceae	0.204784	Pseudomonadaceae	1.42455	Pseudomonadaceae		Escherichia	1.1148	Paenibacillus	0.433489	Ralstonia	1.32775	Paenibacillus		Acinetobacter sp. WCHA45	3.25496	Comamonas thiooxydans
									Cyanobacteria	0.019108	Cyanobacteria	0.0217961				Epsilonproteobacteria	0.0339302	Chitinophagia	0.0163151	Chitinophagia	0.0778496		Rhizobiales	0.452429	Neisseriales	0.139122	Chromatiales	1.11221	Neisseriales		Methylophilaceae	1.10643	Methylophilaceae	0.166638	Acidobacteriaceae	1.30976	Methylophilaceae		Methylomonas	1.04174	Undibacterium	0.206781	Pseudomonas	1.32406	Undibacterium		Acinetobacter tandoii	2.65964	Acinetobacter pittii
									Euryarchaeota	0.00614323	Euryarchaeota	0.00739365				Chitinophagia	0.0332419	Cytophagia	0.00532245	Acidithiobacillia	0.0653034		Rhodocyclales	0.43227	Enterobacterales	0.118204	Rhodocyclales	0.900134	Enterobacterales		Burkholderiaceae	0.872691	Azonexaceae	0.159585	Moraxellaceae	0.758179	Azonexaceae		Methylotenera	0.715883	Pseudomonas	0.201776	Paraburkholderia	0.72387	Pseudomonas		Comamonas thiooxydans	1.92189	Rheinheimera sp. F8
									Nitrospirae	0.0068215	Nitrospirae	0.00820999				Flavobacteriia	0.0229465	Clostridia	0.00167162	Opitutae	0.0513828		Acidobacteriales	0.358443	Methylococcales	0.0801136	Neisseriales	0.692682	Methylococcales		Pseudomonadaceae	0.540475	Gallionellaceae	0.130739	Chromatiaceae	0.677568	Gallionellaceae		Acidovorax	0.680201	Moraxella	0.18644	Klebsiella	0.717986	Moraxella		Acinetobacter pittii	1.23903	Comamonas testosteroni
									Spirochaetes	0.00378865	Spirochaetes	0.00455981				Acidithiobacillia	0.0179636			Cytophagia	0.0269954		Bacillales	0.337003	Vibrionales	0.0737205	Xanthomonadales	0.580956	Vibrionales		Oxalobacteraceae	0.366137	Burkholderiaceae	0.122206	Alcaligenaceae	0.650485	Burkholderiaceae		Pseudomonas	0.50935	Dechloromonas	0.158659	Methylococcus	0.672081	Dechloromonas		Escherichia coli	1.10345	Acinetobacter sp. WCHA55
									Deinococcus-Thermus	0.00141469	Deinococcus-Thermus	0.00170264				Opitutae	0.0141344			Nitrospira	0.0248104		Neisseriales	0.291155	Sphingomonadales	0.0732123	Oceanospirillales	0.384984	Sphingomonadales		Acidobacteriaceae	0.360459	Alcaligenaceae	0.104707	Bradyrhizobiaceae	0.523969	Alcaligenaceae		Proteus	0.435353	Delftia	0.135575	Enterobacter	0.653188	Delftia		Rheinheimera sp. F8	1.0824	Acinetobacter haemolyticus
									Synergistetes	0.001405	Synergistetes	0.00169098				Cytophagia	0.0112842			Epsilonproteobacteria	0.0238236		Xanthomonadales	0.196694	Xanthomonadales	0.0511978	Rhodospirillales	0.277461	Xanthomonadales		Paenibacillaceae	0.328392	Neisseriaceae	0.104357	Oxalobacteraceae	0.51422	Neisseriaceae		Ralstonia	0.388596	Methylotenera	0.117656	Methylocaldum	0.629261	Methylotenera		Citrobacter freundii	0.940561	Acinetobacter sp. ACNIH2
									Chlamydiae	0.00125965	Chlamydiae	0.00151605				Nitrospira	0.00682483			Sphingobacteriia	0.0231187		Oceanospirillales	0.111846	Aeromonadales	0.0462091	Aeromonadales	0.215152	Aeromonadales		Alcaligenaceae	0.254911	Vibrionaceae	0.0741929	Chromobacteriaceae	0.458885	Vibrionaceae		Aquabacterium	0.356674	Ferriphaselus	0.0907177	Edaphobacter	0.578536	Ferriphaselus		Comamonas testosteroni	0.884314	Acinetobacter indicus
									Candidatus	0.00120151	Candidatus	0.00144608				Sphingobacteriia	0.0063595			Spirochaetia	0.0137796		Aeromonadales	0.0926085	Campylobacterales	0.0377697	Alteromonadales	0.209889	Campylobacterales		Gallionellaceae	0.178854	Sphingomonadaceae	0.0736814	Sterolibacteriaceae	0.442543	Sphingomonadaceae		Paenibacillus	0.324994	Vitreoscilla	0.090343	Acinetobacter	0.549469	Vitreoscilla		Acinetobacter sp. WCHA55	0.778144	Acinetobacter lwoffii
																Spirochaetia	0.00379049			Planctomycetia	0.011066		Sphingomonadales	0.0867295	Flavobacteriales	0.0316576	Rhodobacterales	0.200352	Rhizobiales		Azonexaceae	0.169079	Methylococcaceae	0.0616076	Sulfuricellaceae	0.427229	Methylococcaceae		Klebsiella	0.210177	Hydrogenophaga	0.0831434	Candidatus	0.542557	Hydrogenophaga		Acinetobacter haemolyticus	0.682275	Comamonas aquatica
																Planctomycetia	0.00304403			Verrucomicrobiae	0.00634356		Vibrionales	0.082655	Rhizobiales	0.0276853	Immundisolibacterales	0.195371	Chitinophagales		Chromobacteriaceae	0.152133	Enterobacteriaceae	0.0608134	Xanthomonadaceae	0.415637	Enterobacteriaceae		Paraburkholderia	0.198383	Diaphorobacter	0.0722503	Methylovorus	0.478823	Diaphorobacter		Acinetobacter sp. ACNIH2	0.527054	Acinetobacter schindleri
																Clostridia	0.00285984			Clostridia	0.00599114		Rhodospirillales	0.0762036	Chitinophagales	0.016317	Legionellales	0.170186	Micrococcales		Xanthomonadaceae	0.150757	Zoogloeaceae	0.0514047	Methylocystaceae	0.406527	Zoogloeaceae		Moraxella	0.192535	Vibrio	0.0714608	Methylophilus	0.392969	Vibrio		Acinetobacter indicus	0.441697	Aquabacterium olei
																Verrucomicrobiae	0.00174498			Deinococci	0.00514533		Rhodobacterales	0.0550257	Micrococcales	0.0150464	Nevskiales	0.143093	Cellvibrionales		Bradyrhizobiaceae	0.148582	Xanthomonadaceae	0.0501798	Zoogloeaceae	0.403975	Xanthomonadaceae		Enterobacter	0.190475	Novosphingobium	0.0676736	Salmonella	0.373119	Novosphingobium		Acinetobacter lwoffii	0.428777	Acidovorax sp. KKS102
																Deinococci	0.00141538			Synergistia	0.00511009		Immundisolibacterales	0.0536578	Cellvibrionales	0.0112346	Micrococcales	0.123418	Caulobacterales		Zoogloeaceae	0.148435	Aeromonadaceae	0.0465052	Pectobacteriaceae	0.370936	Aeromonadaceae		Methylococcus	0.18419	Variovorax	0.0594436	Burkholderia	0.366348	Variovorax		Methylotenera mobilis	0.426804	Shewanella decolorationis
																Synergistia	0.00140568			Chlamydiia	0.00458146		Legionellales	0.0467408	Caulobacterales	0.00968318	Sphingomonadales	0.122429	Pasteurellales		Neisseriaceae	0.14066	Rhodocyclaceae	0.0457649	Gallionellaceae	0.305569	Rhodocyclaceae		Methylocaldum	0.173494	Aeromonas	0.0462354	Methylocystis	0.351815	Aeromonas		Comamonas aquatica	0.414125	Paenibacillus glucanolyticus
																Chlamydiia	0.00126027						Micrococcales	0.0448103	Pasteurellales	0.00854634	Cellvibrionales	0.121581	Oceanospirillales		Sterolibacteriaceae	0.132065	Thiovulaceae	0.0380118	Rhodocyclaceae	0.305285	Chromobacteriaceae		Dechloromonas	0.168365	Cupriavidus	0.0439203	Granulicella	0.349865	Cupriavidus		Acinetobacter schindleri	0.355876	Acinetobacter wuhouensis
																							Cellvibrionales	0.0415409	Oceanospirillales	0.00842597	Vibrionales	0.106251	Cytophagales		Sulfuricellaceae	0.127772	Chromobacteriaceae	0.0356562	Hyphomicrobiaceae	0.238429	Erwiniaceae		Undibacterium	0.160642	Achromobacter	0.04384	Hydrogenophaga	0.312752	Achromobacter		Aquabacterium olei	0.355074	Shewanella putrefaciens
																							Nevskiales	0.0392999	Cytophagales	0.00532307	Bacillales	0.0828322	Thiotrichales		Rhodocyclaceae	0.117187	Weeksellaceae	0.0273109	Neisseriaceae	0.236266	Rhizobiaceae		Candidatus	0.159894	Methylomonas	0.0433582	Acidovorax	0.309881	Methylomonas		Proteus cibarius	0.31459	Acinetobacter bereziniae
																							Campylobacterales	0.0339545	Thiotrichales	0.00272841	Chitinophagales	0.0780283	Corynebacteriales		Methylocystaceae	0.11188	Erwiniaceae	0.0263148	Halomonadaceae	0.225029	Methylothermaceae		Edaphobacter	0.158553	Alicycliphilus	0.0398789	Bradyrhizobium	0.282019	Alicycliphilus		Ralstonia pickettii	0.29756	Acinetobacter nosocomialis
																							Chitinophagales	0.0332657	Corynebacteriales	0.00179219	Thiotrichales	0.0774985	Clostridiales		Pectobacteriaceae	0.106661	Rhizobiaceae	0.0218191	Methylothermaceae	0.221201	Yersiniaceae		Hydrogenophaga	0.14607	Sulfuricurvum	0.0377913	Cupriavidus	0.271739	Ralstonia		Acidovorax sp. KKS102	0.29609	Acinetobacter cumulans
																							Pasteurellales	0.0272994	Clostridiales	0.00167182	Pasteurellales	0.0768273			Aeromonadaceae	0.0931294	Methylothermaceae	0.0190193	Aeromonadaceae	0.215919	Chitinophagaceae		Methylovorus	0.140989	Ralstonia	0.0340442	Terriglobus	0.260361	Stenotrophomonas		Methylotenera versatilis	0.285867	Shewanella oneidensis
																							Thiotrichales	0.0232637	Chroococcales	0.00137758	Corynebacteriales	0.0731184			Sphingomonadaceae	0.0872174	Yersiniaceae	0.0180771	Yersiniaceae	0.203618	Sterolibacteriaceae		Methylophilus	0.124979	Stenotrophomonas	0.0339773	Achromobacter	0.256072	Sideroxydans		Shewanella decolorationis	0.274987	Acinetobacter sp. ACNIH1
																							Flavobacteriales	0.022963			Lactobacillales	0.0665837			Vibrionaceae	0.0831199	Chitinophagaceae	0.0164215	Rhodobacteraceae	0.201066	Sulfuricellaceae		Delftia	0.121307	Sideroxydans	0.033616	Azoarcus	0.25554	Azospira		Providencia rettgeri	0.254233	Acinetobacter gyllenbergii
																							Caulobacterales	0.0215272			Synechococcales	0.0660185			Methylothermaceae	0.0746616	Sterolibacteriaceae	0.0141736	Thiobacillaceae	0.200073	Caulobacteraceae		Burkholderia	0.1093	Azospira	0.0300564	Pectobacterium	0.25554	Azoarcus		Methylomonas sp. LW13	0.247019	Moraxella osloensis
																							Corynebacteriales	0.0213816			Acidithiobacillales	0.0654533			Yersiniaceae	0.0691398	Sulfuricellaceae	0.014066	Immundisolibacteraceae	0.196067	Spongiibacteraceae		Cupriavidus	0.106356	Azoarcus	0.0267108	Bordetella	0.255079	Sphaerotilus		Paenibacillus glucanolyticus	0.23052	Acinetobacter sp. WCHAc010034
																							Lactobacillales	0.0182869			Desulfovibrionales	0.05634			Hyphomicrobiaceae	0.0656179	Brevibacteriaceae	0.0132449	Ectothiorhodospiraceae	0.195465	Pasteurellaceae		Salmonella	0.104063	Sphaerotilus	0.0245964	Thiodictyon	0.250896	Collimonas		Acinetobacter wuhouensis	0.219166	Acinetobacter radioresistens
																							Synechococcales	0.0181317			Caulobacterales	0.0528077			Halomonadaceae	0.0644862	Caulobacteraceae	0.00974522	Azonexaceae	0.194082	Pectobacteriaceae		Achromobacter	0.102004	Collimonas	0.0245295	Methylomicrobium	0.219525	Thauera		Providencia stuartii	0.212957	Acinetobacter soli
																							Acidithiobacillales	0.0179765			Desulfuromonadales	0.0521719			Thiobacillaceae	0.0574425	Spongiibacteraceae	0.00905875	Rhodospirillaceae	0.170438	Bradyrhizobiaceae		Methylocystis	0.096418	Thauera	0.0243957	Methylobacillus	0.21077	Janthinobacterium		Shewanella putrefaciens	0.212038	Acinetobacter dispersus
																							Desulfovibrionales	0.0154736			Opitutales	0.0515008			Rhodobacteraceae	0.0553352	Pasteurellaceae	0.0086011	Rhodanobacteraceae	0.167389	Morganellaceae		Granulicella	0.0958837	Janthinobacterium	0.0238336	Moraxella	0.208678	Methylophilus		Acinetobacter bereziniae	0.201806	Rheinheimera sp. LHK132
																							Desulfuromonadales	0.0143288			Acidiferrobacterales	0.0512889			Ectothiorhodospiraceae	0.0547987	Pectobacteriaceae	0.00631286	Alteromonadaceae	0.133181	Cytophagaceae		Azoarcus	0.0894235	Methylophilus	0.0238069	Hyphomicrobium	0.196697	Rhodoferax		Methylomonas koyamae	0.195249	Acinetobacter towneri
																							Opitutales	0.0141445			Propionibacteriales	0.0367358			Immundisolibacteraceae	0.0539597	Bradyrhizobiaceae	0.00604365	Coxiellaceae	0.131444	Alcanivoracaceae		Ferriphaselus	0.0872863	Rhodoferax	0.0231244	Immundisolibacter	0.196059	Herminiimonas		Acinetobacter nosocomialis	0.189921	Comamonas terrigena
																							Acidiferrobacterales	0.0140863			Pseudonocardiales	0.0296359			Rhizobiaceae	0.0500573	Morganellaceae	0.0055187	Rhizobiaceae	0.124425	Pseudoalteromonadaceae		Variovorax	0.0839056	Chryseobacterium	0.0212777	Sideroxydans	0.196024	Roseateles		uncultured bacterium	0.186594	Shewanella sp. ANA-3
																							Cytophagales	0.0112923			Cytophagales	0.0270573			Rhodanobacteraceae	0.0470428	Cytophagaceae	0.00535718	Sphingomonadaceae	0.122866	Alteromonadaceae		Bordetella	0.0832352	Herminiimonas	0.0195514	Dechloromonas	0.194074	Klebsiella		Moraxella osloensis	0.185046	Acidovorax sp. 1608163
																							Propionibacteriales	0.0100893			Streptomycetales	0.0257504			Rhodospirillaceae	0.0469062	Alcanivoracaceae	0.00495337	Micrococcaceae	0.120101	Halomonadaceae		Bradyrhizobium	0.0784848	Roseateles	0.0193105	Chromobacterium	0.190352	Bordetella		Acinetobacter cumulans	0.184253	Acinetobacter sp. DUT-2
																							Pseudonocardiales	0.00813938			Nitrospirales	0.0248673			Erwiniaceae	0.0460964	Pseudoalteromonadaceae	0.00460341	Acetobacteraceae	0.108012	Thiobacillaceae		Sideroxydans	0.0781253	Klebsiella	0.0184674	Halomonas	0.189891	Herbaspirillum		Methylomonas denitrificans	0.18201	uncultured bacterium
																							Streptomycetales	0.00707224			Campylobacterales	0.0238783			Alteromonadaceae	0.0393454	Flavobacteriaceae	0.00454957	Nitrosomonadaceae	0.107374	Ferrimonadaceae		Aeromonas	0.0750846	Bordetella	0.0183603	Serratia	0.183334	Methylovulum		Shewanella oneidensis	0.178054	Acinetobacter sp. SWBY1
																							Nitrospirales	0.00682971			Sphingobacteriales	0.0231718			Coxiellaceae	0.0361747	Alteromonadaceae	0.00371503	Vibrionaceae	0.10663	Piscirickettsiaceae		Vitreoscilla	0.0718788	Herbaspirillum	0.0164735	Xanthomonas	0.166	Flavihumibacter		Methylocaldum marinum	0.172716	Paenibacillus sp. Cedars
																							Sphingobacteriales	0.00636405			Desulfobacterales	0.0210171			Chitinophagaceae	0.0334528	Halomonadaceae	0.00352659	Thioalkalispiraceae	0.103865	Cellvibrionaceae		Terriglobus	0.0713542	Methylovulum	0.0164601	Denitratisoma	0.163625	Enterobacter		Providencia sp. WCHPHu000369	0.171845	Undibacterium parvum
																							Desulfobacterales	0.00577227			Streptosporangiales	0.0205226			Micrococcaceae	0.0330528	Thiobacillaceae	0.0032843	Erwiniaceae	0.0981932	Microbacteriaceae		Pectobacterium	0.0710433	Flavihumibacter	0.0163262	Herbaspirillum	0.162491	Candidatus		Methylococcus capsulatus	0.169505	Acinetobacter defluvii
																							Streptosporangiales	0.00563645			Myxococcales	0.0176261			Nitrosomonadaceae	0.0308578	Ferrimonadaceae	0.00297472	Methylobacteriaceae	0.0941875	Nitrosomonadaceae		Thiodictyon	0.0687604	Mixta	0.0158043	Sulfuriferula	0.158308	Methylibium		Edaphobacter sp. 12200R-103	0.157842	Dechloromonas aromatica
																							Myxococcales	0.00484094			Spirochaetales	0.0138113			Acetobacteraceae	0.0297261	Piscirickettsiaceae	0.00274589	Hafniaceae	0.0897209	Mycobacteriaceae		Vibrio	0.0681192	Enterobacter	0.015791	Sulfurimicrobium	0.156216	Serratia		Paraburkholderia fungorum	0.154844	Ferriphaselus amnicola
																							Spirochaetales	0.0037932			Bifidobacteriales	0.0118332			Thioalkalispiraceae	0.0285847	Idiomarinaceae	0.00249015	Chitinophagaceae	0.0783064	Ectothiorhodospiraceae		Serratia	0.061251	Candidatus	0.0154296	Aeromonas	0.151502	Melaminivora		Methylomonas sp. DH-1	0.148548	Shewanella baltica
																							Bifidobacteriales	0.00324993			Planctomycetales	0.0110914			Thiovulaceae	0.0275505	Cellvibrionaceae	0.00224786	Pasteurellaceae	0.0771011	Rhodanobacteraceae		Methylomicrobium	0.0601629	Methylibium	0.0152423	Variovorax	0.148702	Massilia		Acinetobacter sp. ACNIH1	0.145453	Methylotenera mobilis
																							Planctomycetales	0.0030462			Micromonosporales	0.00985509			Pasteurellaceae	0.027453	Microbacteriaceae	0.0018979	Sinobacteraceae	0.0767467			Diaphorobacter	0.0600949	Serratia	0.015162	Bosea	0.142073	Aquaspirillum		Methylomonas sp. GJ1	0.135182	Acidovorax carolinensis
																							Clostridiales	0.00286188			Verrucomicrobiales	0.00635812			Methylobacteriaceae	0.0259213	Nitrosomonadaceae	0.00180367	Phyllobacteriaceae	0.0727055			Methylobacillus	0.0599783	Melaminivora	0.0143725	Morganella	0.137819	Leptothrix		Acinetobacter gyllenbergii	0.134786	Vitreoscilla sp. C1
																							Micromonosporales	0.00270666			Clostridiales	0.00600489			Hafniaceae	0.0246921	Mycobacteriaceae	0.00180367	Cellvibrionaceae	0.0670691			Azospira	0.0587737	Massilia	0.0142922	Comamonas	0.135125	Rhizobacter		Acinetobacter sp. WCHAc010034	0.133712	Pseudomonas aeruginosa
																							Verrucomicrobiales	0.00174623			Thermales	0.00515714			Caulobacteraceae	0.0216483	Clostridiaceae	0.00168253	Steroidobacteraceae	0.0668564			Herbaspirillum	0.0564908	Aquaspirillum	0.0142119	Azospira	0.134842	Pandoraea		Methylomonas methanica	0.127552	Shewanella sp. Pdp11
																							Thermales	0.00141639			Synergistales	0.00512182			Sinobacteraceae	0.0211214	Ectothiorhodospiraceae	0.00138641	Streptococcaceae	0.066821			Halomonas	0.0545867	Leptothrix	0.0141985	Rickettsiella	0.131439	Methylovorus		Citrobacter braakii	0.127416	Acinetobacter sp.
																							Synergistales	0.00140669			Parachlamydiales	0.00459198			Cellvibrionaceae	0.0200873	Microcystaceae	0.00138641	Acidithiobacillaceae	0.0656866			Hyphomicrobium	0.0539067	Rhizobacter	0.014078	Sulfuritortus	0.126901	Polaromonas		Acinetobacter radioresistens	0.116314	Shewanella bicestrii
																							Parachlamydiales	0.00126117			Bryobacterales	0.00459198			Phyllobacteriaceae	0.0200093	Rhodanobacteraceae	0.00134603	Thioalkalibacteraceae	0.0614682			Immundisolibacter	0.0537318	Pandoraea	0.01369	Rhodoferax	0.125661	Paucibacter		Acinetobacter soli	0.112726	Acinetobacter sp. TTH0-4
																							Bryobacterales	0.00126117							Weeksellaceae	0.0197946			Piscirickettsiaceae	0.0604048			Xanthomonas	0.0536347	Methylovorus	0.0134491	Neisseria	0.115097	Agrobacterium		Acinetobacter dispersus	0.110995	Dechloromonas sp. HYN0024
																							Chroococcales	0.000999233							Alcanivoracaceae	0.0189459			Casimicrobiaceae	0.0563636			Chromobacterium	0.0533724	Polaromonas	0.0133554	Methylovulum	0.112971	Burkholderia		Rheinheimera sp. LHK132	0.107088	Acinetobacter sp. WCHAc010052
																															Piscirickettsiaceae	0.0186142			Alcanivoracaceae	0.0557964			Rhodoferax	0.0512254	Paucibacter	0.0132483	Sulfuricella	0.112687	Escherichia		Acinetobacter towneri	0.106101	Acidovorax sp. RAC01
																															Steroidobacteraceae	0.0183995			Synechococcaceae	0.0545912			Novosphingobium	0.05073	Brevibacterium	0.0131681	Pluralibacter	0.111588	Pulveribacter		Dechloromonas aromatica	0.104187	Novosphingobium sp. THN1
																															Streptococcaceae	0.0183898			Caulobacteraceae	0.052996			Sulfuriferula	0.0482236	Agrobacterium	0.0125123	Thauera	0.106377	Xanthomonas		Enterobacter hormaechei	0.104012	Delftia tsuruhatensis
																															Acidithiobacillaceae	0.0180776			Geobacteraceae	0.0523579			Stenotrophomonas	0.0471453	Burkholderia	0.0122581	Rugosibacter	0.104073	Ramlibacter		Salmonella enterica	0.103597	Acinetobacter ursingii
																															Thioalkalibacteraceae	0.0169167			Opitutaceae	0.0516843			Denitratisoma	0.0470287	Escherichia	0.0119637	Sulfurivermis	0.103861	Ottowia		Comamonas terrigena	0.0939061	Acinetobacter calcoaceticus
																															Casimicrobiaceae	0.0155118			Acidiferrobacteraceae	0.0514717			Thauera	0.0468635	Pulveribacter	0.0118968	Thioalkalivibrio	0.101167	Chitinimonas		Pseudomonas aeruginosa	0.0927263	Acinetobacter sp. NCu2D-2
																															Synechococcaceae	0.015024			Xanthobacteraceae	0.0465088			Sulfurimicrobium	0.0463681	Xanthomonas	0.0112143	Marinobacter	0.100422	Mitsuaria		Acidovorax sp. 1608163	0.0890513	Undibacterium sp. KW1
																															Geobacteraceae	0.0144094			Paenibacillaceae	0.0449491			Janthinobacterium	0.0439977	Ramlibacter	0.0108128	Thiocystis	0.0997488	Xylophilus		Shewanella sp. ANA-3	0.0881615	Undibacterium sp. YM2
																															Opitutaceae	0.014224			Mycobacteriaceae	0.0431766			Methylovulum	0.0429097	Ottowia	0.00958163	Massilia	0.0977637	Rubrivivax		Ferriphaselus amnicola	0.0868946	Delftia acidovorans
																															Acidiferrobacteraceae	0.0141655			Legionellaceae	0.0393482			Bosea	0.0421034	Chitinimonas	0.00935414	Janthinobacterium	0.0974093	Pantoea		Acinetobacter sp. DUT-2	0.0842931	Acidovorax sp. T1
																															Mycobacteriaceae	0.0131899			Oceanospirillaceae	0.038391			Morganella	0.0406267	Mitsuaria	0.00931399	Nitrosomonas	0.0964167	Simplicispira		Methylovorus glucosotrophus	0.0837805	Acinetobacter chinensis
																															Xanthobacteraceae	0.0127997			Bacillaceae	0.0381784			Massilia	0.0371683	Xylophilus	0.00904635	Allochromatium	0.0880512	Inhella		Acinetobacter sp. SWBY1	0.081827	Acidovorax avenae
																															Legionellaceae	0.010829			Desulfomicrobiaceae	0.0364768			Sulfuritortus	0.0371489	Spongiibacter	0.0090062	Sulfuritalea	0.0880157	Polynucleobacter		Proteus mirabilis	0.0814788	Alicycliphilus denitrificans
																															Oceanospirillaceae	0.0105656			Propionibacteriaceae	0.0333219			Rickettsiella	0.036022	Rubrivivax	0.00883223	Aquitalea	0.0863851	Rhizobium		Paenibacillus sp. Cedars	0.0800088	Acinetobacter oleivorans
																															Bacillaceae	0.0105071			Corynebacteriaceae	0.0302024			Neisseria	0.0350797	Pantoea	0.00855121	Acidisarcina	0.0837975	Citrobacter		Methylophilus sp. TWE2	0.0764208	Comamonas kerstersii
																															Desulfomicrobiaceae	0.0100388			Pseudonocardiaceae	0.0297415			Sulfuricella	0.0326413	Simplicispira	0.0084843	Delftia	0.0835139	Verminephrobacter		Undibacterium parvum	0.0746317	Acinetobacter sp. C16S1
																															Spongiibacteraceae	0.0096583			Saccharospirillaceae	0.029458			Alicycliphilus	0.0323498	Inhella	0.00836386	Stenotrophomonas	0.0820251	Oryzomicrobium		Methylomonas clara	0.0740127	Alcaligenaceae bacterium SJ-26
																															Brevibacteriaceae	0.00959976			Streptomycetaceae	0.0258422			Collimonas	0.0317378	Polynucleobacter	0.00823004	Dickeya	0.0819188	Alcaligenes		Acinetobacter defluvii	0.0702314	Pseudomonas putida
																															Propionibacteriaceae	0.00917051			Nitrospiraceae	0.024956			Pluralibacter	0.0305818	Rhizobium	0.00774828	Edwardsiella	0.0803236	Sulfuriferula		Acidovorax carolinensis	0.0685776	Vibrio parahaemolyticus
																															Cytophagaceae	0.00839004			Halieaceae	0.0237152			Rugosibacter	0.0285223	Citrobacter	0.00758769	Ferriphaselus	0.0781968	Aromatoleum		Candidatus Thiodictyon syntrophicum	0.0684519	Acinetobacter sp. TGL-Y2
																															Corynebacteriaceae	0.00831199			Sphingobacteriaceae	0.0232544			Sulfurivermis	0.028464	Verminephrobacter	0.0074271	Rhodopseudomonas	0.0775233	Chitinolyticbacter		Pectobacterium carotovorum	0.0673494	Acinetobacter equi
																															Pseudonocardiaceae	0.00818517			Litoricolaceae	0.0211629			Polaromonas	0.0283182	Caulobacter	0.00703902	Thiobacillus	0.0731633	Aquitalea		Shewanella baltica	0.0673204	Diaphorobacter sp. HDW4A
																															Saccharospirillaceae	0.00810712			Shewanellaceae	0.0210566			Aquitalea	0.0279491	Oryzomicrobium	0.00693196	Glutamicibacter	0.0729861	Vogesella		Dechloromonas sp. HYN0024	0.0634229	Acinetobacter sp. dk386
																															Pseudoalteromonadaceae	0.00807785			Streptosporangiaceae	0.0205958			Nitrosomonas	0.0277257	Alcaligenes	0.0069052	Sterolibacterium	0.0714973	Gallionella		Klebsiella pneumoniae	0.0617111	Variovorax paradoxus
																															Streptomycetaceae	0.00711202			Desulfovibrionaceae	0.020064			Thioalkalivibrio	0.0277257	Sulfuriferula	0.00666432	Methyloversatilis	0.0711073	Alcanivorax		Ralstonia solanacearum	0.0610535	Acinetobacter sp. LoGeW2-3
																															Nitrospiraceae	0.00686812			Microbulbiferaceae	0.0199931			Marinobacter	0.0275216	Aromatoleum	0.00659741	Luteimonas	0.0704338	Sulfurimicrobium		Vitreoscilla sp. C1	0.0607537	Acinetobacter lactucae
																															Halieaceae	0.00652667			Thiotrichaceae	0.0173699			Sulfuricurvum	0.0274342	Chitinolyticbacter	0.00603536	Rhizobium	0.0702566	Neisseria		Methylobacillus flagellatus	0.0597092	Acinetobacter sp. 323-1
																															Sphingobacteriaceae	0.00639984			Pseudoalteromonadaceae	0.0172281			Thiocystis	0.0273371	Aquitalea	0.00588816	Hylemonella	0.0694059	Sterolibacterium		Shewanella sp. Pdp11	0.0579104	Methylotenera versatilis
																															Litoricolaceae	0.00582425			Desulfobulbaceae	0.0170509			Sulfuritalea	0.0264433	Cloacibacterium	0.00587477	Polaromonas	0.0679525	Lysobacter		Acinetobacter sp.	0.0570884	Acinetobacter sp. FDAARGOS_493
																															Streptosporangiaceae	0.00566815			Aurantimonadaceae	0.0166609			Dickeya	0.0249084	Vogesella	0.00584801	Steroidobacter	0.0668537	Pseudoalteromonas		Methylovorus sp. MP688	0.0565758	Acidovorax sp. JS42
																															Desulfovibrionaceae	0.00552182			Hahellaceae	0.0165191			Rhizobium	0.0248793	Gallionella	0.00564728	Azospirillum	0.065932	Bosea		Shewanella bicestrii	0.0552025	Sphaerotilus natans
																															Microbulbiferaceae	0.0055023			Psychromonadaceae	0.0164837			Allochromatium	0.0241312	Spirosoma	0.0053261	Acidithiobacillus	0.0656839	Hylemonella		Klebsiella quasipneumoniae	0.0544385	Diaphorobacter sp. HDW4B
																															Thiotrichaceae	0.00478037			Cytophagaceae	0.0163773			Sterolibacterium	0.0230918	Basfia	0.00515214	Guyparkeria	0.0614657	Limnohabitans		Immundisolibacter cernigliae	0.0534907	Stenotrophomonas maltophilia
																															Ferrimonadaceae	0.00473159			Spirochaetaceae	0.0138605			Sphaerotilus	0.0230432	Alcanivorax	0.00492464	Azotobacter	0.060544	Morganella		Klebsiella aerogenes	0.0531522	Shewanella sp. MR-7
																															Desulfobulbaceae	0.00469257			Halothiobacillaceae	0.0133996			Acidisarcina	0.0229655	Sulfurimicrobium	0.00489787	Polynucleobacter	0.0596579	Halomonas		Acidovorax avenae	0.0512664	Sulfuricurvum kujiense
																															Aurantimonadaceae	0.00458525			Colwelliaceae	0.0133287			Melaminivora	0.0227615	Neisseria	0.00487111	Vogesella	0.0594097	Pasteurella		Acinetobacter sp. TTH0-4	0.0507345	Acinetobacter guillouiae
																															Hahellaceae	0.00454623			Helicobacteraceae	0.0120171			Polynucleobacter	0.0223243	Sterolibacterium	0.00481758	Vibrio	0.0592679	Dickeya		Providencia rustigianii	0.0504927	Vibrio cholerae
																															Psychromonadaceae	0.00453647			Campylobacteraceae	0.0119462			Hylemonella	0.0220329	Lysobacter	0.00469714	Rhodanobacter	0.0578146	Gallaecimonas		Citrobacter sp. FDAARGOS_156	0.0500672	Acinetobacter sp. 185
																															Spirochaetaceae	0.00381454			Bifidobacteriaceae	0.0118753			Edwardsiella	0.0220134	Pseudoalteromonas	0.0045767	Thiohalobacter	0.0576374	Serpentinomonas		Acidovorax sp. RAC01	0.0488679	Ralstonia solanacearum
																															Halothiobacillaceae	0.00368771			Merismopediaceae	0.0116627			Herminiimonas	0.0218386	Bosea	0.00436259	Casimicrobium	0.0563613	Sulfuritortus		Enterobacter cloacae	0.0481523	Acinetobacter venetianus
																															Colwelliaceae	0.0036682			Beijerinckiaceae	0.0113791			Methyloversatilis	0.0217123	Hylemonella	0.00414847	Phreatobacter	0.0563258	Sulfuritalea		Methylophilus medardicus	0.0479976	Roseateles depolymerans
																															Helicobacteraceae	0.00330724			Spongiibacteraceae	0.0112373			Rhodopseudomonas	0.021246	Limnohabitans	0.00404142	Alcanivorax	0.0557941	Laribacter		Providencia heimbachae	0.0477558	Methylomonas clara
																															Flavobacteriaceae	0.00329748			Fulvivirgaceae	0.0107764			Methylibium	0.0207797	Morganella	0.00393436	Sphingopyxis	0.0533128	Methyloversatilis		Delftia tsuruhatensis	0.0477364	Sideroxydans lithotrophicus
																															Campylobacteraceae	0.00328772			Chelatococcaceae	0.010351			Vogesella	0.0205271	Halomonas	0.00350613	Cellvibrio	0.0529229	Methylobacillus		Serratia marcescens	0.0470981	Dechlorosoma suillum
																															Bifidobacteriaceae	0.00326821			Micromonosporaceae	0.00989022			Thiobacillus	0.0200511	Pasteurella	0.00339907	Collimonas	0.0508315	Denitratisoma		Acinetobacter sp. WCHAc010052	0.0468467	Hydrogenophaga sp. NH-16
																															Merismopediaceae	0.00320968			Polyangiaceae	0.00985477			Glutamicibacter	0.0200025	Dickeya	0.00338569	Sinimarinibacterium	0.0505124	Iodobacter		Candidatus Methylopumilus turicensis	0.0468274	Acidovorax sp. HDW3
																															Beijerinckiaceae	0.00313163			Ferrimonadaceae	0.00935848			Luteimonas	0.019303	Gallaecimonas	0.00335892	Mesorhizobium	0.0502289	Ferrimonas		Denitratisoma sp. DHT3	0.0468177	Diaphorobacter polyhydroxybutyrativorans
																															Fulvivirgaceae	0.00296578			Archangiaceae	0.00783418			Alcanivorax	0.0188659	Serpentinomonas	0.00327863	Lactococcus	0.0500162	Yersinia		Sulfurimicrobium lacus	0.04616	Methylovulum psychrotolerans
																															Chelatococcaceae	0.00284871			Granulosicoccaceae	0.00677072			Rubrivivax	0.0183316	Sulfuritortus	0.00326525	Brevundimonas	0.0490946	Noviherbaspirillum		Novosphingobium sp. THN1	0.0457732	Flavihumibacter sp. SB-02
																															Micromonosporaceae	0.00272188			Brucellaceae	0.00641623			Steroidobacter	0.0183219	Sulfuritalea	0.00319834	Rhodobacter	0.0487046	Kingella		Undibacterium sp. KW1	0.0451252	Methylophilus sp. TWE2
																															Polyangiaceae	0.00271213			Verrucomicrobiaceae	0.00638078			Azospirillum	0.0180693	Laribacter	0.00317157	Geobacter	0.0482438	Salmonella		Delftia acidovorans	0.0447868	Mixta calida
																															Microbacteriaceae	0.0024097			Ruminococcaceae	0.0060263			Acidithiobacillus	0.0180013	Methyloversatilis	0.00306452	Sulfuricaulis	0.0478539	Sphingorhabdus		Citrobacter sp. LY-1	0.0427945	Acidovorax citrulli
																															Archangiaceae	0.00215604			Thermaceae	0.00517552			Ramlibacter	0.0175641	Methylobacillus	0.00305114	Marichromatium	0.0476767	Sulfuricella		Citrobacter youngae	0.0427848	Klebsiella pneumoniae
																															Granulosicoccaceae	0.00186337			Synergistaceae	0.00514008			Roseateles	0.017331	Denitratisoma	0.00301099	Shigella	0.0475349	Salinivibrio		Methylovulum psychrotolerans	0.0427171	Sideroxydans sp. CL21
																															Idiomarinaceae	0.00180483			Parachlamydiaceae	0.00460834			Guyparkeria	0.0168452	Iodobacter	0.00297084	Salinivibrio	0.0473576	Cellvibrio		Acinetobacter calcoaceticus	0.0425431	Candidatus Sulfuricurvum sp. RIFRC-1
																															Brucellaceae	0.00176581			Solibacteraceae	0.00460834			Leptothrix	0.0167287	Ferrimonas	0.00295746	Kocuria	0.0471095	Plesiomonas		Methylocystis rosea	0.0423013	Pseudomonas fluorescens
																															Verrucomicrobiaceae	0.00175605			Desulfobacteraceae	0.00404116			Agrobacterium	0.0166509	Flavobacterium	0.00286378	Laribacter	0.0467196	Oblitimonas		Acinetobacter ursingii	0.041692	Cupriavidus metallidurans
																															Ruminococcaceae	0.0016585			Microbacteriaceae	0.00375757			Azotobacter	0.0165926	Yersinia	0.00281026	Lysobacter	0.0465423	Erwinia		Sideroxydans lithotrophicus	0.0415276	Melaminivora sp. SC2-9
																															Thermaceae	0.00142436			Nocardioidaceae	0.00354488			Lysobacter	0.0161652	Thiomicrospira	0.00272996	Erwinia	0.046436	Nitrosomonas		Pseudomonas stutzeri	0.0411504	Aquaspirillum sp. LM1
																															Synergistaceae	0.0014146							Cellvibrio	0.0161263	Noviherbaspirillum	0.00264967	Melaminivora	0.0449827	Mycolicibacterium		Acinetobacter sp. NCu2D-2	0.0407056	Leptothrix cholodnii
																															Parachlamydiaceae	0.00126826							Rhodanobacter	0.0158446	Phenylobacterium	0.00264967	Dokdonella	0.044451	Pseudogulbenkiania		Acidovorax sp. HDW3	0.0406088	Rhizobacter gummiphilus
																															Solibacteraceae	0.00126826							Thiohalobacter	0.015796	Kingella	0.00250247	Rubrivivax	0.0434939	Chromobacterium		Morganella morganii	0.0404444	[Polyangium] brachysporum
																															Clostridiaceae	0.00121948							Sphingopyxis	0.0156892	Salmonella	0.00248908	Lautropia	0.0432812	Bradyrhizobium		Citrobacter werkmanii	0.0400479	Delftia sp. Cs1-4
																															Desulfobacteraceae	0.00111217							Aquaspirillum	0.01566	Sphingorhabdus	0.00248908	Methylobacterium	0.0426431	Sphingobium		Pseudomonas fluorescens	0.0397868	Acinetobacter baylyi
																															Microcystaceae	0.00100485							Pantoea	0.0156115	Idiomarina	0.0024757	Serpentinomonas	0.0405872	Proteus		Methylocystis sp. SC2	0.0394	Paucibacter sp. KCTC 42545
																															Nocardioidaceae	0.000975586							Chryseobacterium	0.0154463	Sulfuricella	0.00242217	Mannheimia	0.039701	Sphingopyxis		Candidatus Methylospira mobilis	0.0391679	Achromobacter xylosoxidans
																																							Casimicrobium	0.0154463	Salinivibrio	0.00230173	Legionella	0.0393465	Methylocaldum		Comamonas kerstersii	0.0390615	Comamonas serinivorans
																																							Phreatobacter	0.0154366	Lacimicrobium	0.0022482	Undibacterium	0.0384249	Ensifer		Pseudomonas putida	0.038752	Pseudomonas sp. FGI182
																																							Pandoraea	0.0151354	Cellvibrio	0.00223482	Acetobacter	0.0379286	Raoultella		Hyphomicrobium nitrativorans	0.0385296	Herminiimonas arsenitoxidans
																																							Laribacter	0.0151063	Plesiomonas	0.00191365	Methylosinus	0.0378577	Pectobacterium		Undibacterium sp. YM2	0.0377462	Delftia sp. HK171
																																							Salinivibrio	0.0146497	Microbacterium	0.00188689	Paenibacillus	0.0376096	Acidihalobacter		Granulicella sp. WH15	0.0377365	Escherichia coli
																																							Chitinimonas	0.0142028	Oblitimonas	0.00181998	Oceanisphaera	0.0376096	Dyella		Sulfuritortus calidifontis	0.0369822	Pulveribacter suum
																																							Erwinia	0.0140377	Pusillimonas	0.00181998	Acidobacterium	0.0371488			Acidovorax sp. T1	0.0368565	Brevibacterium linens
																																							Sinimarinibacterium	0.0138434	Erwinia	0.00180659	Curvibacter	0.0367943			Proteus vulgaris	0.0362955	Hydrogenophaga sp. BPS33
																																							Mesorhizobium	0.0137657	Nitrosomonas	0.00179321	Desulfomicrobium	0.0364753			Sideroxydans sp. CL21	0.0362472	Pandoraea pnomenusa
																																							Lactococcus	0.0137074	Mycolicibacterium	0.00179321	Thiomonas	0.03566			Candidatus Rickettsiella viridis	0.0358604	Serratia marcescens
																																							Serpentinomonas	0.0135034	Pseudogulbenkiania	0.00169954	Methylibium	0.0354473			Hydrogenophaga pseudoflava	0.0348352	Hydrogenophaga pseudoflava
																																							Flavihumibacter	0.0134742	Hungatella	0.00167277	Ramlibacter	0.0354473			Burkholderia contaminans	0.0340325	Azospira sp. I09
																																							Brevundimonas	0.0134548	Chromobacterium	0.00165939	Leclercia	0.0354473			Citrobacter freundii complex sp. CFNIH3	0.0340132	Pseudomonas stutzeri
																																							Rhodobacter	0.0133479	Maribacter	0.00165939	Phaeobacter	0.0353764			Granulicella mallensis	0.032959	Ramlibacter tataouinensis
																																							Geobacter	0.0132217	Bradyrhizobium	0.00164601	Oblitimonas	0.0353055			Variovorax paradoxus	0.03293	Aeromonas salmonicida
																																							Rhizobacter	0.0132119	Psychrobacter	0.00163262	Pantoea	0.034313			Dechlorosoma suillum	0.0328236	Collimonas arenae
																																							Sulfuricaulis	0.0131148	Sphingobium	0.00160586	Microlunatus	0.0333205			Citrobacter pasteurii	0.032814	Achromobacter denitrificans
																																							Marichromatium	0.0130662	Proteus	0.00155233	Methylorubrum	0.0327533			Sulfuricella denitrificans	0.0324948	Aeromonas hydrophila
																																							Shigella	0.0130274	Lonsdalea	0.0014988	Alkalilimnicola	0.0323989			Alicycliphilus denitrificans	0.0322047	Methylomonas denitrificans
																																							Kocuria	0.0129108	Sphingopyxis	0.00148542	Rhodovulum	0.0319026			Acinetobacter chinensis	0.0317888	Janthinobacterium sp. Marseille
																																							Dokdonella	0.0121822	Salinimonas	0.00144527	Noviherbaspirillum	0.0317608			Hydrogenophaga sp. NH-16	0.0305219	Acidovorax ebreus
																																							Oryzomicrobium	0.0121822	Methylocaldum	0.00143189	Plesiomonas	0.0313			[Enterobacter] lignolyticus	0.0304445	Ottowia oryzae
																																							Chitinolyticbacter	0.0121239	Ensifer	0.00143189	Pasteurella	0.0308392			Achromobacter ruhlandii	0.0301061	Azoarcus communis
																																							Ottowia	0.012085	Raoultella	0.00141851	Tistrella	0.030591			Achromobacter xylosoxidans	0.0294678	Aeromonas caviae
																																							Lautropia	0.0118616	Pectobacterium	0.00139175	Corynebacterium	0.0302011			Rugosibacter aromaticivorans	0.0283943	Chitinimonas arctica
																																							Methylobacterium	0.0116867	Buttiauxella	0.00139175	Synechococcus	0.0301657			Sulfurivermis fontis	0.0283363	Achromobacter insolitus
																																							Mixta	0.011473	Acidihalobacter	0.00137836	Limnohabitans	0.0300239			Stenotrophomonas maltophilia	0.0278817	Mitsuaria sp. 7
																																							Limnohabitans	0.0111621	Thiolapillus	0.00137836	Stella	0.0294567			Acinetobacter oleivorans	0.0276206	Variovorax sp. PMC12
																																							Paucibacter	0.0110747	Microcystis	0.00137836	Acidihalobacter	0.0288187			Alcaligenaceae bacterium SJ-26	0.0275819	Cupriavidus taiwanensis
																																							Oblitimonas	0.010997	Kosakonia	0.0013516	Thiomicrorhabdus	0.0285705			Terriglobus roseus	0.0274465	Thauera aromatica
																																							Pasteurella	0.0109193	Dyella	0.00133822	Cronobacter	0.0283224			Acinetobacter sp. C16S1	0.0272724	Xylophilus sp. KACC 21265
																																							Mannheimia	0.0108804			Chitinolyticbacter	0.0282515			Thiocystis violascens	0.0272144	Spongiibacter sp. IMCC21906
																																							Legionella	0.0107833			Thermomonas	0.0280034			Diaphorobacter sp. HDW4A	0.0267889	Methylovorus glucosotrophus
																																							Noviherbaspirillum	0.0106278			Diaphorobacter	0.027897			Sulfuritalea hydrogenivorans	0.0263247	Rubrivivax gelatinosus
																																							Acetobacter	0.0103947			Herminiimonas	0.027897			Azospira sp. I09	0.0256864	Hydrogenophaga sp. PBL-H3
																																							Methylosinus	0.0103753			Advenella	0.0277907			Terriglobus albidus	0.025551	Hydrogenophaga sp. BA0156
																																							Oceanisphaera	0.0103073			Kingella	0.0276844			Acinetobacter sp. LoGeW2-3	0.025522	Bordetella hinzii
																																							Pulveribacter	0.0101907			Agrobacterium	0.0276135			Acinetobacter equi	0.0247966	Simplicispira suum
																																							Acidobacterium	0.010181			Chitinimonas	0.0270463			Granulicella tundricola	0.024758	Cupriavidus sp. USMAA2-4
																																							Curvibacter	0.0100838			Luteibacter	0.0269754			[Polyangium] brachysporum	0.0244001	Vitreoscilla filiformis
																																							Alcaligenes	0.010045			Brenneria	0.0269045			Allochromatium vinosum	0.024023	Acinetobacter sp. Marseille-Q1620
																																							Desulfomicrobium	0.00999639			Raoultella	0.0264083			Methylomicrobium alcaliphilum	0.0237231	Inhella inkyongensis
																																							Plesiomonas	0.00996725			Solimonas	0.026231			Vibrio parahaemolyticus	0.0234233	Polynucleobacter necessarius
																																							Thiomonas	0.00977295			Crenobacter	0.0261956			Acinetobacter sp. TGL-Y2	0.0232589	Rhodoferax saidenbachensis
																																							Leclercia	0.00971466			Oryzomicrobium	0.0260892			Sterolibacterium denitrificans	0.0229881	Collimonas pratensis
																																							Phaeobacter	0.00969524			Streptomyces	0.0258411			Cupriavidus necator	0.0229398	Methylomonas sp. LW13
																																							Brevibacterium	0.00955923			Kibdelosporangium	0.025593			Sphaerotilus natans	0.0229398	Methylibium sp. Pch-M
																																							Inhella	0.00954952			Nitrospira	0.0249549			Acidisarcina polymorpha	0.0228624	Methylophilus medardicus
																																							Kingella	0.0094038			Sphingorhabdus	0.0247068			Melaminivora sp. SC2-9	0.0226593	Pseudomonas alcaligenes
																																							Xylophilus	0.0092095			Leptothrix	0.0234307			Vibrio cholerae	0.0225529	Thauera sp. MZ1T
																																							Microlunatus	0.00913178			Catenovulum	0.0232534			Pseudomonas mendocina	0.0223982	Rheinheimera sp. D18
																																							Methylorubrum	0.00897635			Anseongella	0.0232534			Acinetobacter sp. dk386	0.0220307	Ralstonia pickettii
																																							Acidihalobacter	0.00889863			Vitreoscilla	0.0229699			Hylemonella gracilis	0.021934	Hydrogenophaga sp. PBC
																																							Alkalilimnicola	0.0088792			Thioflavicoccus	0.0227572			Edwardsiella tarda	0.0219147	Aeromonas veronii
																																							Mitsuaria	0.00880149			Granulibacter	0.0221191			Methyloversatilis sp. RAC08	0.0216149	Cupriavidus necator
																																							Rhodovulum	0.0087432			Mycobacterium	0.0219064			Acinetobacter lactucae	0.0212377	Verminephrobacter eiseniae
																																							Sphingorhabdus	0.00857805			Bacillus	0.0217292			Acinetobacter sp. 323-1	0.021199	Azoarcus sp. DD4
																																							Tistrella	0.00838376			Jeongeupia	0.0213038			Rhodopseudomonas palustris	0.0211506	Methylibium petroleiphilum
																																							Corynebacterium	0.00827689			Mycolicibacterium	0.0212684			Candidatus Tenderia electrophaga	0.0209572	Hydrogenophaga sp. RAC07
																																							Raoultella	0.00826718			Kushneria	0.0211621			Citrobacter sp. S39	0.0209476	Enterobacter kobei
																																							Synechococcus	0.00826718			Litoricola	0.0211621			Methylomicrobium sp. wino1	0.0206284	Methylomonas sp. DH-1
																																							Stella	0.00807289			Shewanella	0.0210557			Polynucleobacter necessarius	0.0206187	Hydrogenophaga crassostreae
																																							Pseudoalteromonas	0.00804374			Nonomuraea	0.0205949			Vogesella sp. LIG4	0.020435	Herminiimonas arsenicoxydans
																																							Simplicispira	0.00788831			Yersinia	0.0202759			Sulfuriferula plumbiphila	0.020377	Oryzomicrobium terrae
																																							Thiomicrorhabdus	0.00783002			Desulfovibrio	0.0200632			Acidovorax sp. JS42	0.0203286	Alcaligenes faecalis
																																							Cronobacter	0.00776202			Microbulbifer	0.0199923			Thiobacillus denitrificans	0.0199611	Janthinobacterium agaricidamnosum
																																							Thermomonas	0.00767459			Indioceanicola	0.0199923			Acinetobacter sp. FDAARGOS_493	0.0196903	Achromobacter ruhlandii
																																							Advenella	0.0076163			Thermosynechococcus	0.0199923			Delftia sp. Cs1-4	0.0194002	Methylomonas methanica
																																							Yersinia	0.00759687			Aquaspirillum	0.019496			Planctomycetes bacterium Enr17	0.0193325	Pantoea agglomerans
																																							Aromatoleum	0.00749972			Sphingobium	0.0193542			Diaphorobacter sp. HDW4B	0.0188683	Aromatoleum aromaticum
																																							Luteibacter	0.00739286			Labrenzia	0.0193188			Azoarcus sp. M9-3-2	0.0186652	Pseudomonas chlororaphis
																																							Brenneria	0.00737343			Pandoraea	0.0189643			Rubrivivax gelatinosus	0.0182493	Shewanella sp. W3-18-1
																																							Iodobacter	0.00734429			Sphaerotilus	0.0189289			Steroidobacter denitrificans	0.0182396	Polaromonas naphthalenivorans
																																							Gallionella	0.00720828			Iodobacter	0.0189289			Terriglobus saanensis	0.0180366	Candidatus Accumulibacter phosphatis
																																							Solimonas	0.00718885			Pigmentiphaga	0.0188934			Thioalkalivibrio nitratireducens	0.0178045	Stenotrophomonas acidaminiphila
																																							Crenobacter	0.00717914			Microvirga	0.0187871			Bosea sp. Tri-49	0.0177077	Variovorax boronicumulans
																																							Mycolicibacterium	0.00713056			Ottowia	0.0187162			Ramlibacter tataouinensis	0.0174853	Methylomonas koyamae
																																							Streptomyces	0.00708199			Saccharospirillum	0.0185744			Achromobacter denitrificans	0.0174176	Chitinolyticbacter meiyuanensis
																																							Kibdelosporangium	0.00701399			Alcaligenes	0.0183617			Dickeya dianthicola	0.0173789	Rhodoferax koreense
																																							Nitrospira	0.00683912			Tabrizicola	0.0182908			Hydrogenophaga sp. BPS33	0.0173402	Acidovorax cattleyae
																																							Verminephrobacter	0.00680998			Rhodoplanes	0.0180781			Roseateles depolymerans	0.0172532	Herbaspirillum seropedicae
																																							Spongiibacter	0.00653797			Opitutus	0.0180781			Shewanella sp. MR-7	0.0170694	Aquitalea sp. THG-DN7.12
																																							Sphingobium	0.00646997			Magnetospirillum	0.0179363			Guyparkeria halophila	0.0167696	Cloacibacterium normanense
																																							Catenovulum	0.00637282			Blastochloris	0.0176882			Leptothrix cholodnii	0.0166536	Vogesella sp. LIG4
																																							Anseongella	0.00637282			Tatumella	0.0174401			Cupriavidus sp. USMAA2-4	0.0166246	Bordetella pseudohinzii
																																							Thioflavicoccus	0.00623681			Beggiatoa	0.0173692			Sulfuricurvum kujiense	0.0166149	Collimonas fungivorans
																																							Granulibacter	0.00606195			Pseudoalteromonas	0.0172274			Acinetobacter guillouiae	0.0165666	Acinetobacter larvae
																																							Mycobacterium	0.00600366			Aquabacterium	0.0171565			Ralstonia mannitolilytica	0.0164215	Candidatus Methylopumilus turicensis
																																							Bacillus	0.00595509			Pseudorhodoplanes	0.0171565			Polaromonas sp. JS666	0.0163441	Gallionella capsiferriformans
																																							Jeongeupia	0.00583851			Pseudoxanthomonas	0.0171211			Luteimonas chenhongjianii	0.0161991	Variovorax sp. PAMC 28711
																																							Kushneria	0.00579965			Desulfobulbus	0.0170502			Herbaspirillum seropedicae	0.0161797	Spirosoma sp. BT328
																																							Litoricola	0.00579965			Ahniella	0.016802			Azoarcus olearius	0.0158702	Methylomonas sp. GJ1
																																							Nonomuraea	0.00564422			Streptococcus	0.016802			Acinetobacter sp. 185	0.0157348	Shewanella amazonensis
																																							Desulfovibrio	0.0054985			Aureimonas	0.0166602			Thiohalobacter thiocyanaticus	0.0157252	Basfia succiniciproducens
																																							Microbulbifer	0.00547907			Hahella	0.0165185			Aeromonas veronii	0.0156478	Pseudomonas mendocina
																																							Indioceanicola	0.00547907			Psychromonas	0.016483			Aquaspirillum sp. LM1	0.0155898	Comamonas sp. NLF-7-7
																																							Thermosynechococcus	0.00547907			Amphibacillus	0.0164476			Methylomicrobium buryatense	0.0155414	Alcanivorax pacificus
																																							Labrenzia	0.00529449			Labrys	0.0160576			Aquitalea denitrificans	0.0155221	Sulfurimicrobium lacus
																																							Pigmentiphaga	0.00517792			Oligella	0.0155614			Cupriavidus metallidurans	0.0154544	Sterolibacterium denitrificans
																																							Microvirga	0.00514877			Kerstersia	0.0154196			Azoarcus communis	0.0153867	Chryseobacterium sp. 3008163
																																							Dyella	0.00512934			Gibbsiella	0.0153132			Casimicrobium huifangae	0.015377	Agrobacterium tumefaciens
																																							Caulobacter	0.00510991			Dyella	0.0151715			Laribacter hongkongensis	0.0150385	Lysobacter enzymogenes
																																							Saccharospirillum	0.00509048			Nitrosococcus	0.0150297			Sulfuriferula nivalis	0.0149031	Pseudoalteromonas arctica
																																							Tabrizicola	0.00501277			Ectothiorhodospira	0.0149942			Herminiimonas arsenitoxidans	0.0148838	Burkholderia insecticola
																																							Rhodoplanes	0.00495448			Rheinheimera	0.0147106			Salinivibrio kushneri	0.014584	Comamonas sp. JS46
																																							Opitutus	0.00495448			Castellaniella	0.0141789			Acinetobacter venetianus	0.0143712	Methylovorus sp. MP688
																																							Magnetospirillum	0.00491562			Simiduia	0.0141435			Cupriavidus taiwanensis	0.0142552	Shewanella sp. MR-4
																																							Blastochloris	0.00484762			Flavisolibacter	0.0140017			Diaphorobacter polyhydroxybutyrativorans	0.0141681	Enterobacter sp. ODB01
																																							Tatumella	0.00477962			Treponema	0.0138599			Chitinimonas arctica	0.0141391	Rhizobium sp. WL3
																																							Beggiatoa	0.00476019			Methylophaga	0.01347			Bordetella bronchiseptica	0.0139457	Bosea sp. ANAM02
																																							Ferrimonas	0.00471161			Halothiobacillus	0.0133991			Thauera humireducens	0.013907	Citrobacter koseri
																																							Pseudorhodoplanes	0.0047019			Hypericibacter	0.0133282			Methylococcus sp.	0.0138587	Novosphingobium aromaticivorans
																																							Pseudoxanthomonas	0.00469218			Thalassotalea	0.0133282			Sinimarinibacterium sp. NLF-5-8	0.0137813	Agrobacterium sp. RAC06
																																							Desulfobulbus	0.00467275			Neptunomonas	0.0132573			Pseudomonas chlororaphis	0.0137136	Achromobacter spanius
																																							Ahniella	0.00460475			Stappia	0.0131155			Lactococcus lactis	0.0136459	Vibrio vulnificus
																																							Streptococcus	0.00460475			Inhella	0.0126901			Bordetella trematum	0.0135782	Aeromonas sp. ASNIH4
																																							Aureimonas	0.00456589			Alicycliphilus	0.0124066			Rhodanobacter denitrificans	0.0135685	Hylemonella gracilis
																																							Hahella	0.00452703			Halioglobus	0.0124066			Pseudomonas sp. ATCC 13867	0.0134912	uncultured bacterium 183_29_M04
																																							Psychromonas	0.00451732			Sinorhizobium	0.0123711			Aeromonas hydrophila	0.0134912	Vibrio metoecus
																																							Amphibacillus	0.0045076			Pleomorphomonas	0.0123711			Flavihumibacter sp. SB-02	0.0134138	Massilia umbonata
																																							Labrys	0.00440074			Rhodospirillum	0.0122293			Providencia sp. 1701091	0.0133654	Ralstonia mannitolilytica
																																							Gallaecimonas	0.00429388			Roseateles	0.0120875			Citrobacter sp. CRE-46	0.0132784	Morganella morganii
																																							Oligella	0.00426474			Oceanimonas	0.0120875			Rhodoferax saidenbachensis	0.0132784	Azoarcus olearius
																																							Cloacibacterium	0.00426474			Helicobacter	0.0120166			Achromobacter insolitus	0.01323	Thauera sp. K11
																																							Kerstersia	0.00422588			Sulfurospirillum	0.0119457			Xanthomonas hortorum	0.01323	Sulfuriferula plumbiphila
																																							Gibbsiella	0.00419674			Bifidobacterium	0.0118749			Herbaspirillum huttiense	0.0131913	Chryseobacterium sp. POL2
																																							Nitrosococcus	0.00411902			Sphingomonas	0.0117685			Rhizobacter gummiphilus	0.0131527	Acinetobacter sp. M131
																																							Ectothiorhodospira	0.0041093			Synechocystis	0.0116622			Hydrogenophaga sp. BA0156	0.0130656	Shewanella frigidimarina
																																							Pseudogulbenkiania	0.00401216			Chitinophaga	0.0116622			Sulfuricaulis limicola	0.013056	Serratia fonticola
																																							Castellaniella	0.00388587			Gallionella	0.0113431			Cupriavidus pauculus	0.013056	Caulobacter sp. K31
																																							Simiduia	0.00387615			Kineobactrum	0.0113077			Marichromatium purpuratum	0.0130076	Agrobacterium sp. MA01
																																							Spirosoma	0.00386644			Oceanicoccus	0.0112368			Shigella flexneri	0.0129689	Pseudomonas sp. SWI44
																																							Flavisolibacter	0.00383729			Zobellella	0.011095			Rhodoferax ferrireducens	0.0129689	Chryseobacterium gleum
																																							Treponema	0.00379843			Paracoccus	0.0109887			Kocuria turfanensis	0.0128529	Caulobacter vibrioides
																																							Basfia	0.00374015			Nitrosospira	0.0109532			Sulfuriferula sp. AH1	0.0127271	Shewanella japonica
																																							Methylophaga	0.00369157			Rhizobacter	0.0109178			Collimonas pratensis	0.0126498	Polaromonas sp. Pch-P
																																							Halothiobacillus	0.00367214			Bacterioplanes	0.0109178			Acidovorax citrulli	0.0125627	Thauera humireducens
																																							Hypericibacter	0.00365271			Reinekea	0.0108823			Providencia vermicola	0.0124757	Pasteurella multocida
																																							Thalassotalea	0.00365271			Taylorella	0.0108469			Hydrogenophaga sp. PBL-H3	0.0124757	Herbaspirillum rubrisubalbicans
																																							Neptunomonas	0.00363328			Chryseolinea	0.010776			Candidatus Symbiobacter mobilis	0.012437	Gallaecimonas mangrovi
																																							Stappia	0.00359443			Halorhodospira	0.0107051			Pseudomonas sp. THAF7b	0.0122242	Undibacterium macrobrachii
																																							Ensifer	0.00355557			Niabella	0.0106342			Massilia putida	0.0121372	Pseudomonas sp. VLB120
																																							Halioglobus	0.00340013			Fibrella	0.0104215			Dokdonella koreensis	0.0121275	Serpentinomonas raichei
																																							Sinorhizobium	0.00339042			Chelatococcus	0.0103506			Oryzomicrobium terrae	0.0121275	Sulfuritortus calidifontis
																																							Pleomorphomonas	0.00339042			Afipia	0.0101734			Chitinolyticbacter meiyuanensis	0.0120695	Massilia putida
																																							Rhodospirillum	0.00335156			Pseudogulbenkiania	0.0101379			Hydrogenophaga crassostreae	0.0119341	Pseudomonas monteilii
																																							Oceanimonas	0.0033127			Aromatoleum	0.0098898			Hydrogenophaga sp. PBC	0.0119148	Sulfuritalea hydrogenivorans
																																							Helicobacter	0.00329327			Verrucosispora	0.0098898			Ralstonia insidiosa	0.0118181	Herbaspirillum sp. meg3
																																							Sulfurospirillum	0.00327384			Pseudobacter	0.00985436			Lautropia mirabilis	0.0118084	Laribacter hongkongensis
																																							Bifidobacterium	0.00325441			Sorangium	0.00985436			Methylibium sp. Pch-M	0.0115569	Rhodoferax antarcticus
																																							Sphingomonas	0.00322527			Cobetia	0.00967712			Zoogloeaceae bacteirum Par-f-2	0.0114699	Vibrio owensii
																																							Synechocystis	0.00319612			Xylophilus	0.00964167			Candidatus Accumulibacter phosphatis	0.0114506	Chryseobacterium sp. G0201
																																							Chitinophaga	0.00319612			Alteromonas	0.00949988			Mixta calida	0.0114215	Methyloversatilis sp. RAC08
																																							Kineobactrum	0.00309898			Hafnia	0.00939354			Citrobacter sp. CF971	0.0114022	Methylobacillus flagellatus
																																							Oceanicoccus	0.00307955			Ferrimonas	0.00935809			Azoarcus sp. DD4	0.0112475	Xanthomonas sacchari
																																							Zobellella	0.00304069			Limnobaculum	0.00935809			Comamonas serinivorans	0.0111701	Denitratisoma sp. DHT3
																																							Paracoccus	0.00301155			Paraflavitalea	0.00935809			Klebsiella sp. LY	0.0111121	Chryseobacterium indoltheticum
																																							Nitrosospira	0.00300183			Ensifer	0.00918086			Rhodobacter sphaeroides	0.0111121	Azoarcus sp. KH32C
																																							Bacterioplanes	0.00299212			Chelativorans	0.00893273			Methylocystis parvus	0.0111121	Iodobacter sp. H11R3
																																							Reinekea	0.0029824			Xenorhabdus	0.0086846			Aeromonas media	0.0110734	Xanthomonas arboricola
																																							Taylorella	0.00297269			Niastella	0.00843646			Paucibacter sp. KCTC 42545	0.011025	Ferrimonas balearica
																																							Chryseolinea	0.00295326			Aminobacter	0.00811744			Oblitimonas alkaliphila	0.0109477	Flavobacterium columnare
																																							Halorhodospira	0.00293383			Simonsiella	0.00804654			Pasteurella multocida	0.0108703	Yersinia ruckeri
																																							Niabella	0.0029144			Eikenella	0.0080111			Azoarcus sp. KH32C	0.0108703	Enterobacter hormaechei
																																							Fibrella	0.00285611			Roseovarius	0.0079402			Vitreoscilla filiformis	0.0108026	Hydrogenophaga sp. PAMC20947
																																							Chelatococcus	0.00283668			Blastomonas	0.00786931			Janthinobacterium sp. Marseille	0.0107639	Sulfuriferula nivalis
																																							Afipia	0.00278811			Stigmatella	0.00783386			Candidatus Sulfuricurvum sp. RIFRC-1	0.0106962	Thiomicrospira cyclica
																																							Verrucosispora	0.00271039			Oxalobacter	0.00762118			Bordetella flabilis	0.0106479	Cupriavidus basilensis
																																							Pseudobacter	0.00270068			Neoasaia	0.00758573			Thauera aromatica	0.0106285	Comamonas sp. E6
																																							Sorangium	0.00270068			Lelliottia	0.00758573			Pseudomonas syringae	0.0105898	Bordetella sp. J329
																																							Cobetia	0.0026521			Mitsuaria	0.00744394			Noviherbaspirillum sp. UKPF54	0.0105802	Noviherbaspirillum sp. UKPF54
																																							Alteromonas	0.00260353			Thiosulfativibrio	0.00744394			Chromatiaceae bacterium 2141T.STBD.0c.01a	0.0105125	Phenylobacterium sp. HYN0004
																																							Hafnia	0.00257439			Sedimenticola	0.00737304			gamma proteobacterium SS-5	0.0104834	Pseudomonas sp. SWI6
																																							Limnobaculum	0.00256467			Brevibacillus	0.0073376			Pseudomonas kribbensis	0.0103481	Kingella kingae
																																							Paraflavitalea	0.00256467			Komagataeibacter	0.00684133			Bordetella hinzii	0.01029	Salmonella enterica
																																							Chelativorans	0.0024481			Gallaecimonas	0.00677044			Oceanisphaera profunda	0.010261	Sphingorhabdus lacus
																																							Xenorhabdus	0.00238009			Sulfuriflexus	0.00677044			Halomonas chromatireducens	0.0101643	Idiomarina sp. OT37-5b
																																							Niastella	0.00231209			Oligotropha	0.00677044			Pseudomonas sp. CCOS 191	0.0101643	Rhodoferax sediminis
																																							Aminobacter	0.00222466			Pannonibacter	0.0066641			Pulveribacter suum	0.010145	Sulfuricella denitrificans
																																							Simonsiella	0.00220523			Azorhizobium	0.00662865			Acidobacterium capsulatum	0.0101353	Vibrio furnissii
																																							Eikenella	0.00219551			Sodalis	0.00655776			Variovorax sp. PMC12	0.0101063	Herbaspirillum robiniae
																																							Roseovarius	0.00217608			Aggregatibacter	0.00655776			Chromobacterium vaccinii	0.0100966	Shewanella sp. WE21
																																							Blastomonas	0.00215666			Ephemeroptericola	0.00645141			Serpentinomonas raichei	0.0100869	Salinivibrio kushneri
																																							Stigmatella	0.00214694			Ochrobactrum	0.00641597			Alcaligenes faecalis	0.00999989	Limnohabitans sp. 103DPR2
																																							Oxalobacter	0.00208865			Pseudolabrys	0.00638052			Desulfomicrobium orale	0.00995154	Aeromonas sp. ASNIH5
																																							Neoasaia	0.00207894			Roseimicrobium	0.00638052			Plesiomonas shigelloides	0.00992252	Klebsiella aerogenes
																																							Flavobacterium	0.00207894			Simplicispira	0.00630962			Collimonas arenae	0.00976779	Lacimicrobium alkaliphilum
																																							Lelliottia	0.00207894			Aerosticca	0.00616784			Acinetobacter baylyi	0.00970009	Cellvibrio sp. PSBB023
																																							Thiosulfativibrio	0.00204008			Microvirgula	0.00613239			Bosea vaviloviae	0.00970009	Paenibacillus lautus
																																							Sedimenticola	0.00202065			Hartmannibacter	0.00606149			Rheinheimera sp. D18	0.0096614	Halomonas sp. 1513
																																							Brevibacillus	0.00201094			Ruminococcus	0.00602605			Bordetella bronchialis	0.00964206	Pseudomonas tolaasii
																																							Thiomicrospira	0.00198179			Filomicrobium	0.00595515			Agrobacterium tumefaciens	0.00959371	Pseudomonas sp. R32
																																							Phenylobacterium	0.0019235			Runella	0.00595515			Enterobacter kobei	0.00952601	Massilia sp. WG5
																																							Komagataeibacter	0.00187493			Flavihumibacter	0.0059197			Inhella inkyongensis	0.00950667	Pandoraea thiooxydans
																																							Sulfuriflexus	0.0018555			Xanthobacter	0.00588426			Pseudomonas mucidolens	0.00950667	Burkholderia pyrrocinia
																																							Oligotropha	0.0018555			Novosphingobium	0.00584881			Pandoraea pnomenusa	0.00945831	Rhodoferax ferrireducens
																																							Pannonibacter	0.00182636			Starkeya	0.00577791			Kingella kingae	0.0093616	Neisseria sp. 10022
																																							Azorhizobium	0.00181664			Ancylobacter	0.00577791			Alcanivorax pacificus	0.00935193	Burkholderia multivorans
																																							Sodalis	0.00179721			Pulveribacter	0.00567157			Hydrogenophaga sp. RAC07	0.00930358	Janthinobacterium sp. SNU WT3
																																							Idiomarina	0.00179721			Yokenella	0.00567157			Aquitalea sp. THG-DN7.12	0.00919719	Candidatus Methylopumilus universalis
																																							Aggregatibacter	0.00179721			Ferrovibrio	0.00563613			Bradyrhizobium sp. SK17	0.00918752	Rhizobium rhizoryzae
																																							Ephemeroptericola	0.00176807			Marinobacterium	0.00556523			Collimonas fungivorans	0.00917785	Burkholderia sp. AD24
																																							Ochrobactrum	0.00175835			Pseudolysobacter	0.00549434			Xylophilus sp. KACC 21265	0.00916818	Polaromonas sp. JS666
																																							Pseudolabrys	0.00174864			Hydrogenovibrio	0.00545889			Opitutaceae bacterium TAV5	0.00916818	Stenotrophomonas rhizophila
																																							Roseimicrobium	0.00174864			Cycloclasticus	0.00545889			Methylibium petroleiphilum	0.0091295	Variovorax sp. PBL-H6
																																							Aerosticca	0.00169035			Nitratireductor	0.00542344			Microlunatus sp. KUDC0627	0.00909081	Xanthomonas citri
																																							Microvirgula	0.00168064			Nitrobacter	0.00538799			Pseudomonas sp. FGI182	0.00908114	Variovorax sp. WDL1
																																							Hartmannibacter	0.00166121			Paucibacter	0.0053171			Acetobacter ghanensis	0.00908114	beta proteobacterium CB
																																							Ruminococcus	0.00165149			Verminephrobacter	0.00517531			Herbaspirillum rubrisubalbicans	0.0090618	Plesiomonas shigelloides
																																							Filomicrobium	0.00163206			Meiothermus	0.00517531			Bradyrhizobium oligotrophicum	0.00900377	Rhodocyclaceae bacterium
																																							Lacimicrobium	0.00163206			Cloacibacillus	0.00513986			Herbaspirillum robiniae	0.0089941	Pantoea sp. At-9b
																																							Runella	0.00163206			Nordella	0.00503352			Delftia sp. HK171	0.00883936	Microbacterium sp. CBA3102
																																							Xanthobacter	0.00161263			Orrella	0.00503352			Alkalilimnicola ehrlichii	0.00883936	Janthinobacterium sp. 17J80-10
																																							Starkeya	0.00158349			Shinella	0.00499807			Pseudomonas brenneri	0.00882969	Dickeya fangzhongdai
																																							Ancylobacter	0.00158349			Nitrospirillum	0.00478539			Paraburkholderia phytofirmans	0.00882002	Pseudomonas marincola
																																							Yokenella	0.00155435			Methylocella	0.00467905			Mitsuaria sp. 7	0.00876199	Shewanella algae
																																							Ferrovibrio	0.00154463			Marinomonas	0.00467905			Rhodovulum sp. P5	0.00870397	Oblitimonas alkaliphila
																																							Marinobacterium	0.0015252			Parachlamydia	0.00460815			Pseudomonas alcaligenes	0.00868463	Pusillimonas sp. T7-7
																																							Pseudolysobacter	0.00150577			Panacibacter	0.00460815			Thioalkalivibrio sulfidiphilus	0.00868463	Xanthomonas translucens
																																							Hydrogenovibrio	0.00149606			Permianibacter	0.00457271			Acidovorax ebreus	0.00866528	Erwinia persicina
																																							Cycloclasticus	0.00149606			Salipiger	0.00453726			Chromobacterium sp. 257-1	0.00864594	Nitrosomonas europaea
																																							Nitratireductor	0.00148634			Terasakiella	0.00446636			Hyphomicrobium denitrificans	0.00859759	Massilia violaceinigra
																																							Nitrobacter	0.00147663			Cyanobium	0.00443092			Sphingorhabdus lacus	0.00853956	Mycolicibacterium phocaicum
																																							Meiothermus	0.00141834			Cedecea	0.00432457			Brevibacterium linens	0.00850088	Pseudomonas koreensis
																																							Cloacibacillus	0.00140863			Pistricoccus	0.00428913			Bradyrhizobium paxllaeri	0.00846219	Massilia oculi
																																							Nordella	0.00137948			Gemmobacter	0.00421823			Klebsiella michiganensis	0.00837515	Limnohabitans sp. 63ED37-2
																																							Orrella	0.00137948			Amycolatopsis	0.00414734			Thauera sp. MZ1T	0.00834614	Ralstonia insidiosa
																																							Microbacterium	0.00136977			Geoalkalibacter	0.00411189			Tistrella mobilis	0.00834614	Citrobacter sp. APp10510_Tm18
																																							Shinella	0.00136977			Gluconobacter	0.00407644			Paenibacillus stellifer	0.00831713	Pseudogulbenkiania sp. NH8B
																																							Pusillimonas	0.00132119			Desulfosarcina	0.004041			Chromobacterium violaceum	0.00823009	Cupriavidus pauculus
																																							Nitrospirillum	0.00131148			Nitrincola	0.0039701			Xanthomonas campestris	0.00821074	Hungatella hathewayi
																																							Methylocella	0.00128234			Mycoavidus	0.00393465			Stenotrophomonas acidaminiphila	0.0081914	Herbaspirillum huttiense
																																							Marinomonas	0.00128234			Terricaulis	0.00389921			Variovorax sp. PBL-H6	0.00814305	Chromobacterium violaceum
																																							Parachlamydia	0.00126291			Filimonas	0.00382831			Azotobacter salinestris	0.00810436	Maribacter sp. MJ134
																																							Panacibacter	0.00126291			Leifsonia	0.00375742			Limnohabitans sp. 63ED37-2	0.00807535	TM7 phylum sp. oral taxon 952
																																							Permianibacter	0.00125319			Sulfurifustis	0.00361563			Acidithiobacillus caldus	0.00799798	Pseudomonas antarctica
																																							Salipiger	0.00124348			Tolumonas	0.00361563			Achromobacter spanius	0.00798831	Variovorax sp. HW608
																																							Terasakiella	0.00122405			Kribbella	0.00354473			Ottowia oryzae	0.00797864	Bradyrhizobium sp. 323S2
																																							Cyanobium	0.00121433							Erwinia tracheiphila	0.00791094	Paenibacillus stellifer
																																							Hungatella	0.00121433							Marinobacter sp. LV10R510-11A	0.00791094	Janthinobacterium svalbardensis
																																							Maribacter	0.00120462							Azoarcus sp. CIB	0.00790127	Psychrobacter sp. KH172YL61
																																							Cedecea	0.00118519							Simplicispira suum	0.00785291	Variovorax sp. PBL-E5
																																							Psychrobacter	0.00118519							Janthinobacterium agaricidamnosum	0.0078239	Chryseobacterium shandongense
																																							Pistricoccus	0.00117547							Aeromonas salmonicida	0.00778522	Sphingobium yanoikuyae
																																							Gemmobacter	0.00115605							Nitrosomonas sp. AL212	0.00774653	Burkholderia cepacia
																																							Amycolatopsis	0.00113662							Burkholderia multivorans	0.00770785	Polaromonas sp. SP1
																																							Geoalkalibacter	0.0011269							Azospirillum brasilense	0.00767883	Pseudomonas fragi
																																							Gluconobacter	0.00111719							Halomonas elongata	0.00765949	Aeromonas dhakensis
																																							Desulfosarcina	0.00110747							Chromobacterium sp. IIBBL 112-1	0.00761114	Janthinobacterium sp. B9-8
																																							Lonsdalea	0.00108804							Rhodoferax antarcticus	0.00760147	Proteus mirabilis
																																							Nitrincola	0.00108804							Brevundimonas vesicularis	0.00759179	Azoarcus sp. CIB
																																							Mycoavidus	0.00107833							Advenella mimigardefordensis	0.00758212	Pseudomonas cedrina
																																							Terricaulis	0.00106861							Methylorubrum extorquens	0.00748541	Citrobacter freundii
																																							Filimonas	0.00104918							Aromatoleum aromaticum	0.00746607	Dickeya zeae
																																							Salinimonas	0.00104918							Halomonas sp. THAF12	0.00742739	Variovorax sp. RA8
																																							Leifsonia	0.00102975							Azotobacter chroococcum	0.00740804	Vibrio fluvialis
																																							Buttiauxella	0.00101033							Pseudomonas mosselii	0.00740804	Lonsdalea britannica
																																							Thiolapillus	0.00100061							Brenneria nigrifluens	0.00734035	Vibrio coralliilyticus
																																							Microcystis	0.00100061							Iodobacter sp. H11R3	0.00731133	Sphingopyxis sp. EG6
																																							Sulfurifustis	0.000990896							Geobacter sp. M18	0.00730166	Pseudomonas sp. LG1E9
																																							Tolumonas	0.000990896							Xanthomonas translucens	0.00724364	Xanthomonas oryzae
																																							Kosakonia	0.000981181							Rhodocyclaceae bacterium	0.00724364	Pseudomonas plecoglossicida
																																							Kribbella	0.000971466							Rhodoferax koreense	0.00720495	Shewanella chilikensis
																																															Raoultella ornithinolytica	0.00720495	Salinimonas lutimaris
																																															Chromobacterium haemolyticum	0.00718561	Methylocaldum marinum
																																															Gallionella capsiferriformans	0.00717594	Ensifer adhaerens
																																															Solimonas sp. K1W22B-7	0.0071566	Chryseobacterium balustinum
																																															Burkholderia sp. HB1	0.00714693	Stenotrophomonas sp. KCTC 12332
																																															Crenobacter cavernae	0.00714693	Neisseria animaloris
																																															Janthinobacterium sp. 1_2014MBL_MicDiv	0.00704054	Massilia albidiflava
																																															Thauera sp. K11	0.00701153	Raoultella electrica
																																															Aeromonas dhakensis	0.00701153	Brevibacterium sp. YB235
																																															Curvibacter sp. AEP1-3	0.00698252	Pectobacterium carotovorum
																																															Kibdelosporangium sp. MJ126-NF4	0.00698252	Neisseria subflava
																																															Klebsiella huaxiensis	0.00697285	Buttiauxella sp. 3AFRM03
																																															Citrobacter freundii complex sp. CFNIH4	0.00685679	Acidihalobacter ferrooxidans
																																															Aeromonas caviae	0.00685679	Thiolapillus brandeum
																																															Herminiimonas arsenicoxydans	0.00685679	Microcystis aeruginosa
																																															Citrobacter sp. LUTT5	0.00683745	Pseudomonas sp. RU47
																																															Synechococcus sp. RCC307	0.00682778	Candidatus Symbiobacter mobilis
																																															Sterolibacteriaceae bacterium J5B	0.00679877	Enterobacter cloacae complex sp.
																																															Verminephrobacter eiseniae	0.00677942	Bordetella bronchiseptica
																																															Acidihalobacter prosperus	0.00676008	Klebsiella variicola
																																															Phreatobacter stygius	0.00674074	Rhodoferax sp. Gr-4
																																															Pseudomonas denitrificans (nom. rej.)	0.00673107	Kosakonia cowanii
																																															Citrobacter koseri	0.00670206	Halomonas subglaciescola
																																															uncultured beta proteobacterium	0.00668271	Azoarcus sp. M9-3-2
																																															Bradyrhizobium ottawaense	0.00667304	Rhizobium leguminosarum
																																															Cupriavidus oxalaticus	0.0066537	Dyella thiooxydans
																																															Moraxella catarrhalis	0.00662469	Pseudomonas sp. THAF42
																																															Polaromonas naphthalenivorans	0.00662469
																																															uncultured Sphingopyxis sp.	0.00662469
																																															Aeromonas schubertii	0.00659567
																																															Burkholderia cenocepacia	0.00655699
																																															Rhizobium leguminosarum	0.00654732
																																															Candidatus Methylopumilus planktonicus	0.00652798
																																															Janthinobacterium sp. 17J80-10	0.00650863
																																															Spongiibacter sp. IMCC21906	0.00650863
																																															Glutamicibacter nicotianae	0.00646028
																																															Pseudomonas oryzihabitans	0.00639258
																																															Enterobacter asburiae	0.00638291
																																															Sterolibacteriaceae bacterium M52	0.00637324
																																															Methylosinus trichosporium	0.0063539
																																															Catenovulum sp. CCB-QB4	0.00634423
																																															Anseongella ginsenosidimutans	0.00634423
																																															Acidithiobacillus ferrivorans	0.00633455
																																															Cellvibrio sp. PSBB023	0.00633455
																																															Bordetella genomosp. 8	0.00629587
																																															Paraburkholderia aromaticivorans	0.00627653
																																															Burkholderia sp. CCGE1001	0.00625719
																																															Cellvibrio sp. KY-YJ-3	0.00625719
																																															Variovorax sp. SRS16	0.00624752
																																															Stella vacuolata	0.0062185
																																															Stenotrophomonas rhizophila	0.00620883
																																															Thioflavicoccus mobilis	0.00620883
																																															Acinetobacter sp. Marseille-Q1620	0.00606376
																																															Planctomycetes bacterium Pla175	0.00605409
																																															Granulibacter bethesdensis	0.00603475
																																															Mycobacterium sp. DL440	0.00597673
																																															Phreatobacter cathodiphilus	0.00594771
																																															Variovorax boronicumulans	0.00593804
																																															Variovorax sp. PAMC 28711	0.00590903
																																															Neisseria animaloris	0.00589936
																																															Lysobacter enzymogenes	0.00586067
																																															Jeongeupia sp. USM3	0.00581232
																																															Azoarcus sp. DN11	0.0057833
																																															Litoricola lipolytica	0.00577363
																																															Bosea sp. ANAM02	0.00577363
																																															Pseudomonas fulva	0.00572528
																																															Legionella pneumophila	0.00570593
																																															Enterobacter roggenkampii	0.00569626
																																															Alcanivorax xenomutans	0.00564791
																																															Nonomuraea gerenzanensis	0.0056189
																																															Pseudomonas agarici	0.00559955
																																															Bradyrhizobium erythrophlei	0.00558988
																																															Halomonas alkaliphila	0.00558021
																																															Serratia plymuthica	0.00557054
																																															Chromobacterium rhizoryzae	0.00557054
																																															Glutamicibacter sp. ZJUTW	0.00554153
																																															Burkholderia ambifaria	0.00552218
																																															Citrobacter sp. SNU WT2	0.00549317
																																															Desulfovibrio ferrophilus	0.00547383
																																															Halomonas sp. hl-4	0.00545449
																																															Indioceanicola profundi	0.00545449
																																															Thermosynechococcus sp. CL-1	0.00545449
																																															Pseudomonas entomophila	0.00545449
																																															Mannheimia varigena	0.00540613
																																															Nitrosomonas europaea	0.00540613
																																															Janthinobacterium sp. SNU WT3	0.00536745
																																															Massilia violaceinigra	0.00533843
																																															Thermomonas sp. HDW16	0.00531909
																																															Cupriavidus pinatubonensis	0.00528041
																																															Labrenzia sp. PHM005	0.00527074
																																															Escherichia fergusonii	0.00523205
																																															Candidatus Methylopumilus universalis	0.00522238
																																															Pigmentiphaga sp. H8	0.00515468
																																															Comamonas sp. NLF-7-7	0.00514501
																																															Phaeobacter piscinae	0.00512567
																																															Janthinobacterium sp. B9-8	0.005116
																																															Neisseria elongata	0.00509666
																																															Leclercia adecarboxylata	0.00508699
																																															Saccharospirillum mangrovi	0.00506764
																																															Yersinia ruckeri	0.00503863
																																															Corynebacterium jeikeium	0.00501929
																																															Azospirillum lipoferum	0.00501929
																																															Tabrizicola piscis	0.00499028
																																															Pantoea stewartii	0.00497093
																																															Marinobacter hydrocarbonoclasticus	0.00495159
																																															Pseudomonas veronii	0.00494192
																																															Rhodoplanes sp. Z2-YC6860	0.00493225
																																															Pseudomonas sp. MRSN12121	0.00493225
																																															Opitutus sp. GAS368	0.00493225
																																															Thiomicrorhabdus sp. G1	0.00487422
																																															Dickeya zeae	0.00486455
																																															Xanthomonas citri	0.00482587
																																															Pantoea agglomerans	0.0048162
																																															Pseudomonas marincola	0.0048162
																																															Streptomyces spectabilis	0.00480652
																																															Tatumella sp. TA1	0.00475817
																																															Beggiatoa leptomitoformis	0.00473883
																																															Mesorhizobium oceanicum	0.00473883
																																															Pseudomonas citronellolis	0.00472916
																																															Pseudomonas syringae group genomosp. 3	0.00471949
																																															Luteibacter pinisoli	0.00470014
																																															Ferrimonas balearica	0.00469047
																																															Pseudorhodoplanes sinuspersici	0.0046808
																																															Glutamicibacter mishrai	0.00467113
																																															Shewanella sp. W3-18-1	0.00467113
																																															Xanthomonas oryzae	0.00466146
																																															Desulfobulbus propionicus	0.00465179
																																															Herbaspirillum hiltneri	0.00460343
																																															Ahniella affigens	0.00458409
																																															Streptococcus gallolyticus	0.00458409
																																															Bacillus subtilis	0.00458409
																																															Nitrosomonas ureae	0.00456475
																																															Serratia fonticola	0.00456475
																																															Aureimonas frigidaquae	0.00454541
																																															Phaeobacter gallaeciensis	0.00452606
																																															Klebsiella variicola	0.00449705
																																															Psychromonas ingrahamii	0.00449705
																																															Amphibacillus xylanus	0.00448738
																																															Pseudomonas furukawaii	0.00448738
																																															Neisseria brasiliensis	0.00446804
																																															Mesorhizobium sp. M1E.F.Ca.ET.045.02.1.1	0.00444869
																																															Microbulbifer thermotolerans	0.00443902
																																															Agrobacterium sp. RAC06	0.00441001
																																															Bradyrhizobium guangdongense	0.00441001
																																															uncultured Gammaproteobacteria bacterium	0.00441001
																																															Thauera chlorobenzoica	0.00439067
																																															Labrys neptuniae	0.004381
																																															Neisseria chenwenguii	0.004381
																																															endosymbiont of unidentified scaly snail isolate Monju	0.00437133
																																															Burkholderia gladioli	0.0043133
																																															gamma proteobacterium HdN1	0.00428429
																																															Gallaecimonas mangrovi	0.00427462
																																															Vibrio fluvialis	0.00427462
																																															Acidovorax cattleyae	0.00427462
																																															Oligella urethralis	0.0042456
																																															Cloacibacterium normanense	0.0042456
																																															Burkholderia pyrrocinia	0.00423593
																																															Nitrosomonas sp. Is79A3	0.00421659
																																															Herbaspirillum sp. meg3	0.00420692
																																															Kerstersia gyiorum	0.00420692
																																															Massilia sp. NR 4-1	0.00419725
																																															Bordetella pseudohinzii	0.00419725
																																															Gibbsiella quercinecans	0.0041779
																																															Acinetobacter larvae	0.00416823
																																															Marinobacter salarius	0.00415856
																																															Paraburkholderia sp. SOS3	0.00415856
																																															Thiomonas intermedia	0.00411021
																																															Pseudomonas coronafaciens	0.00408119
																																															Polaromonas sp. Pch-P	0.00408119
																																															Sphingopyxis sp. EG6	0.00406185
																																															Mannheimia haemolytica	0.00405218
																																															Ottowia sp. oral taxon 894	0.00405218
																																															Nitrospira defluvii	0.00404251
																																															Brevundimonas sp. DS20	0.00403284
																																															Burkholderia lata	0.00403284
																																															Hydrogenophaga sp. PAMC20947	0.00402317
																																															Variovorax sp. RA8	0.0040135
																																															Pseudogulbenkiania sp. NH8B	0.00399415
																																															Methylobacterium sp. DM1	0.00398448
																																															Burkholderia sp. PAMC 28687	0.00397481
																																															Methylosinus sp. C49	0.00397481
																																															Variovorax sp. WDL1	0.00395547
																																															Bradyrhizobium sp. ORS 278	0.00395547
																																															Paraburkholderia phenoliruptrix	0.0039458
																																															Halomonas beimenensis	0.0039458
																																															Kushneria konosiri	0.00393613
																																															Klebsiella quasivariicola	0.00393613
																																															Paraburkholderia xenovorans	0.00392646
																																															Xanthomonas vasicola	0.00388777
																																															Rhodoferax sediminis	0.00388777
																																															Pseudomonas monteilii	0.0038781
																																															Castellaniella defragrans	0.00386843
																																															Betaproteobacteria bacterium UKL13-2	0.00385876
																																															Simiduia agarivorans	0.00385876
																																															Spirosoma sp. BT328	0.00384909
																																															Shewanella amazonensis	0.00379106
																																															Alcanivorax dieselolei	0.00378139
																																															Treponema primitia	0.00378139
																																															Rhizobium gallicum	0.00378139
																																															Bradyrhizobium sp. 6(2017)	0.00374271
																																															Basfia succiniciproducens	0.00372336
																																															Cronobacter dublinensis	0.00368468
																																															Massilia sp. WG5	0.00368468
																																															Bordetella sp. N	0.00368468
																																															Pseudomonas poae	0.00367501
																																															Hyphomicrobium sp. MC1	0.00366534
																																															Thalassotalea sp. HSM 43	0.00363632
																																															Burkholderia ubonensis	0.00362665
																																															Neptunomonas concharum	0.00361698
																																															uncultured Rhodoferax sp.	0.00354928
																																															Ensifer adhaerens	0.00353961
																																															Burkholderia sp. MSMB0856	0.00353961
																																															Pantoea sp. At-9b	0.00352994
																																															Bradyrhizobium sp. CCBAU 051011	0.00352994
																																															Bordetella petrii	0.00348159
																																															Chryseobacterium sp. 3008163	0.00347192
																																															Halomonas olivaria	0.00346225
																																															Xanthomonas arboricola	0.00345257
																																															Enterobacter cloacae complex sp.	0.00342356
																																															Bradyrhizobium diazoefficiens	0.00341389
																																															Pseudomonas psychrotolerans	0.00339455
																																															Cupriavidus campinensis	0.00339455
																																															Halioglobus japonicus	0.00338488
																																															Pleomorphomonas sp. SM30	0.00337521
																																															Pseudomonas azotoformans	0.00336553
																																															Serpentinomonas mccroryi	0.00335586
																																															Candidatus Nitrosoglobus terrae	0.00335586
																																															Paraburkholderia sp. 7MH5	0.00335586
																																															Neisseria sp. oral taxon 014	0.00334619
																																															Rhodospirillum centenum	0.00333652
																																															Pseudomonas frederiksbergensis	0.00333652
																																															Mycolicibacterium vaccae	0.00332685
																																															Chromobacterium sp. ATCC 53434	0.00332685
																																															Lysobacter lycopersici	0.00331718
																																															Cupriavidus gilardii	0.00331718
																																															Pseudoalteromonas arctica	0.00330751
																																															Azoarcus sp. SY39	0.00329784
																																															Burkholderia insecticola	0.00329784
																																															Oceanimonas sp. GK1	0.00329784
																																															Comamonas sp. JS46	0.00328817
																																															Helicobacter canadensis	0.00327849
																																															Hahella sp. KA22	0.00327849
																																															Pseudoxanthomonas spadix	0.00326882
																																															Nitrosomonas eutropha	0.00325915
																																															Sulfurospirillum cavolei	0.00325915
																																															Burkholderia pseudomallei	0.00324948
																																															Azospirillum thermophilum	0.00323981
																																															Bifidobacterium breve	0.00323981
																																															Enterobacter sp. FY-07	0.00323014
																																															Shewanella sp. MR-4	0.00323014
																																															Xanthomonas phaseoli	0.00322047
																																															Pseudomonas pelagia	0.00322047
																																															Pseudomonas parafulva	0.0032108
																																															Pseudomonas sp. LBUM920	0.00320113
																																															Enterobacter sp. ODB01	0.00319146
																																															Rhizobium sp. WL3	0.00319146
																																															Synechocystis sp. PCC 6714	0.00318178
																																															Massilia albidiflava	0.00316244
																																															Neisseria animalis	0.00313343
																																															Variovorax sp. HW608	0.00313343
																																															Novosphingobium aromaticivorans	0.00313343
																																															Paenibacillus lycopersici	0.00312376
																																															Blastochloris tepida	0.00311409
																																															Marinobacter sp. es.042	0.00309474
																																															Kineobactrum sp. M2	0.00308507
																																															Cronobacter sakazakii	0.00306573
																																															Oceanicoccus sagamiensis	0.00306573
																																															Curvibacter putative symbiont of Hydra magnipapillata	0.00305606
																																															Vibrio vulnificus	0.00305606
																																															Planctomycetales bacterium	0.00303672
																																															Limnohabitans sp. 103DPR2	0.00303672
																																															Zobellella denitrificans	0.00302705
																																															Luteimonas sp. JM171	0.00301738
																																															Aeromonas sp. ASNIH4	0.0030077
																																															Chromatiaceae bacterium No.7	0.0030077
																																															Rhizobium phaseoli	0.00299803
																																															Bradyrhizobium japonicum	0.00298836
																																															Bacterioplanes sanyensis	0.00297869
																																															Erwinia sp. QL-Z3	0.00297869
																																															Bordetella holmesii	0.00297869
																																															Reinekea forsetii	0.00296902
																																															Citrobacter freundii complex sp. CFNIH2	0.00295935
																																															Taylorella equigenitalis	0.00295935
																																															Cupriavidus basilensis	0.00294968
																																															Candidatus Nitrotoga fabula	0.00294968
																																															Chryseolinea soli	0.00294001
																																															uncultured bacterium 183_29_M04	0.00294001
																																															Halorhodospira halophila	0.00292066
																																															Thiomicrorhabdus aquaedulcis	0.00292066
																																															Pseudomonas knackmussii	0.00292066
																																															Vibrio metoecus	0.00291099
																																															Nitrosococcus wardiae	0.00291099
																																															Pseudomonas versuta	0.00290132
																																															Hyphomicrobium sp. ghe19	0.00287231
																																															Vibrio mimicus	0.00287231
																																															Massilia umbonata	0.00286264
																																															Klebsiella oxytoca	0.00285297
																																															Thiomonas arsenitoxydans	0.00285297
																																															Fibrella aestuarina	0.0028433
																																															Methylobacterium brachiatum	0.00279494
																																															Afipia sp. GAS231	0.0027756
																																															Chryseobacterium sp. POL2	0.0027756
																																															Thiomonas sp. CB2	0.00276593
																																															Acinetobacter sp. M131	0.00271757
																																															Citrobacter freundii complex sp. CFNIH9	0.0027079
																																															Citrobacter sp. SL156	0.00269823
																																															Verrucosispora maris	0.00269823
																																															Paraburkholderia sp. DHF22	0.00269823
																																															Burkholderia sp. DHOD12	0.00269823
																																															Pseudobacter ginsenosidimutans	0.00268856
																																															Sorangium cellulosum	0.00268856
																																															Phreatobacter sp. NMCR1094	0.00267889
																																															Rhizobium sp. N621	0.00265955
																																															Luteibacter rhizovicinus	0.00265955
																																															Shewanella frigidimarina	0.00264987
																																															Cobetia sp. L2A1	0.0026402
																																															Bosea sp. AS-1	0.00263053
																																															Citrobacter amalonaticus	0.00262086
																																															Pseudomonas plecoglossicida	0.00262086
																																															Sphingopyxis macrogoltabida	0.00261119
																																															Caulobacter sp. K31	0.00259185
																																															Hypericibacter terrae	0.00258218
																																															Agrobacterium sp. MA01	0.00257251
																																															Burkholderia cepacia	0.00257251
																																															Dyella thiooxydans	0.00257251
																																															Hafnia paralvei	0.00256284
																																															Limnobaculum parvum	0.00255316
																																															Paraflavitalea soli	0.00255316
																																															Pseudomonas sp. SWI44	0.00255316
																																															Dyella jiangningensis	0.00253382
																																															Methylophaga frappieri	0.00251448
																																															Chryseobacterium gleum	0.00250481
																																															Candidatus Nitrotoga sp. AM1P	0.00250481
																																															Rhodoferax sp. Gr-4	0.00250481
																																															Caulobacter vibrioides	0.00249514
																																															Shewanella japonica	0.00249514
																																															Flavisolibacter sp. 17J28-1	0.00248547
																																															Mycolicibacterium frederiksbergense	0.0024758
																																															Halomonas socia	0.0024758
																																															Chromobacterium sp. IIBBL 274-1	0.00246612
																																															Xanthomonas cucurbitae	0.00246612
																																															Geobacter lovleyi	0.00245645
																																															Chelativorans sp. BNC1	0.00243711
																																															Rhodocyclaceae bacterium ICHIJ1	0.00242744
																																															Bradyrhizobium icense	0.00242744
																																															Pseudomonas synxantha	0.00242744
																																															Cellvibrio sp. KY-GH-1	0.00241777
																																															Undibacterium macrobrachii	0.00241777
																																															Nitrosomonas communis	0.0024081
																																															Paraburkholderia sp. Msb3	0.00239843
																																															Legionella anisa	0.00238876
																																															Sphingobium yanoikuyae	0.00238876
																																															Acidithiobacillus thiooxidans	0.00237908
																																															Pseudoalteromonas espejiana	0.00237908
																																															Pseudomonas sp. VLB120	0.00237908
																																															Xenorhabdus nematophila	0.00236941
																																															Thauera hydrothermalis	0.00236941
																																															Massilia plicata	0.00236941
																																															Bosea sp. F3-2	0.00235974
																																															Thermomonas sp. SY21	0.00232106
																																															Achromobacter marplatensis	0.00232106
																																															Pseudoalteromonas tetraodonis	0.00232106
																																															Neisseria subflava	0.00231139
																																															Pseudomonas saudimassiliensis	0.00231139
																																															Pandoraea apista	0.00230172
																																															Vibrio alfacsensis	0.00230172
																																															Niastella koreensis	0.00230172
																																															Paraburkholderia caledonica	0.00228237
																																															Citrobacter sp. H12-3-2	0.0022727
																																															Vibrio owensii	0.00226303
																																															Pseudomonas koreensis	0.00225336
																																															Streptomyces galilaeus	0.00224369
																																															Pseudomonas trivialis	0.00224369
																																															Chryseobacterium sp. G0201	0.00224369
																																															Pantoea alhagi	0.00222435
																																															Ectothiorhodospira sp. BSL-9	0.00222435
																																															Paraburkholderia caffeinilytica	0.00220501
																																															Rhodanobacter glycinis	0.00220501
																																															Halomonas aestuarii	0.00219533
																																															Bordetella avium	0.00219533
																																															Simonsiella muelleri	0.00219533
																																															Xanthomonas sacchari	0.00219533
																																															Klebsiella sp. LTGPAF-6F	0.00218566
																																															Bosea sp. RAC05	0.00218566
																																															Eikenella corrodens	0.00218566
																																															Rhodobacter blasticus	0.00217599
																																															Chryseobacterium indoltheticum	0.00217599
																																															Roseovarius indicus	0.00216632
																																															Sinorhizobium fredii	0.00216632
																																															Enterobacter sp. EA-1	0.00215665
																																															Lysobacter soli	0.00215665
																																															uncultured Blastomonas sp.	0.00214698
																																															Pseudomonas sp. 11K1	0.00213731
																																															Lysobacter capsici	0.00213731
																																															Stigmatella aurantiaca	0.00213731
																																															Microvirga thermotolerans	0.00211797
																																															Marinobacter fonticola	0.00211797
																																															Pseudomonas oleovorans	0.00210829
																																															Stenotrophomonas sp. SAU14A_NAIMI4_8	0.00209862
																																															Acidihalobacter ferrooxidans	0.00209862
																																															Oxalobacter formigenes	0.00207928
																																															Neoasaia chiangmaiensis	0.00206961
																																															Flavobacterium columnare	0.00206961
																																															Lelliottia amnigena	0.00206961
																																															Bradyrhizobium lablabi	0.00205994
																																															Microvirga ossetica	0.00203093
																																															Neisseria zalophi	0.00203093
																																															Thiosulfativibrio zosterae	0.00203093
																																															Candidatus Methylomirabilis oxyfera	0.00202125
																																															Ectothiorhodospiraceae bacterium BW-2	0.00201158
																																															Sedimenticola thiotaurini	0.00201158
																																															Bradyrhizobium sp. BTAi1	0.00200191
																																															Brevibacillus laterosporus	0.00200191
																																															Variovorax sp. PBS-H4	0.00198257
																																															Sphingomonas sp. XS-10	0.0019729
																																															Bathymodiolus thermophilus thioautotrophic gill symbiont	0.0019729
																																															Thiomicrospira cyclica	0.0019729
																																															Magnetospirillum gryphiswaldense	0.0019729
																																															Marinobacter sp. LQ44	0.00196323
																																															Cupriavidus nantongensis	0.00195356
																																															Pseudomonas sp. K2W31S-8	0.00194389
																																															Leclercia sp. LSNIH3	0.00193422
																																															Comamonas sp. E6	0.00193422
																																															Pseudomonas sp. THAF42	0.00193422
																																															Bordetella sp. J329	0.00192454
																																															Phenylobacterium sp. HYN0004	0.00191487
																																															Magnetospirillum sp. XM-1	0.00191487
																																															Halomonas hydrothermalis	0.0019052
																																															Pseudomonas sp. TMW 2.1634	0.0019052
																																															Pseudomonas sp. SWI6	0.00189553
																																															Pseudomonas sp. C27(2019)	0.00187619
																																															Pseudomonas sp. TCU-HL1	0.00186652
																																															Ectothiorhodospira haloalkaliphila	0.00186652
																																															Komagataeibacter xylinus	0.00186652
																																															Sulfuriflexus mobilis	0.00184718
																																															Oligotropha carboxidovorans	0.00184718
																																															Pseudomonas pohangensis	0.00184718
																																															Kushneria marisflavi	0.0018375
																																															Halothiobacillus sp. LS2	0.0018375
																																															Pseudomonas protegens	0.0018375
																																															Beijerinckiaceae bacterium RH AL1	0.00182783
																																															Halothiobacillus neapolitanus	0.00181816
																																															Stappia sp. ES.058	0.00181816
																																															Pannonibacter phragmitetus	0.00181816
																																															Pseudomonas sp. PE08	0.00181816
																																															Stella sp. ATCC 35155	0.00181816
																																															Candidatus Puniceispirillum marinum	0.00180849
																																															Nitrosospira lacus	0.00180849
																																															Azorhizobium caulinodans	0.00180849
																																															Sodalis praecaptivus	0.00178915
																																															Pandoraea oxalativorans	0.00178915
																																															Idiomarina sp. OT37-5b	0.00178915
																																															Aggregatibacter actinomycetemcomitans	0.00178915
																																															Erwinia sp. J780	0.00177948
																																															Brevundimonas sp. 'scallop'	0.00176981
																																															Corynebacterium imitans	0.00176981
																																															Ephemeroptericola cinctiostellae	0.00176014
																																															Stappia indica	0.00176014
																																															Glutamicibacter halophytocola	0.00176014
																																															Ochrobactrum anthropi	0.00175046
																																															Vibrio furnissii	0.00175046
																																															Pseudolabrys sp. FHR47	0.00174079
																																															Roseimicrobium sp. ORNL1	0.00174079
																																															Pseudomonas sp. NS1(2017)	0.00174079
																																															Pseudomonas sp. StFLB209	0.00172145
																																															Blastochloris viridis	0.00171178
																																															Shewanella livingstonensis	0.00170211
																																															Neisseria meningitidis	0.00170211
																																															Pectobacterium polaris	0.00169244
																																															Shewanella sp. WE21	0.00169244
																																															Marinobacter sp. JH2	0.00169244
																																															uncultured bacterium gwa2_scaffold_4330	0.00169244
																																															Pectobacterium versatile	0.00168277
																																															Aerosticca soli	0.00168277
																																															Chitinophaga sp. XS-30	0.0016731
																																															Bradyrhizobium sp.	0.0016731
																																															Microvirgula aerodenitrificans	0.0016731
																																															Pseudomonas libanensis	0.00166343
																																															Hartmannibacter diazotrophicus	0.00165375
																																															Aeromonas sp. ASNIH5	0.00165375
																																															Ruminococcus champanellensis	0.00164408
																																															Pseudomonas oryzae	0.00163441
																																															Aquitalea sp. USM4	0.00162474
																																															Nitrospira moscoviensis	0.00162474
																																															Candidatus Filomicrobium marinum	0.00162474
																																															Lacimicrobium alkaliphilum	0.00162474
																																															Aeromonas sp. CA23	0.00162474
																																															Runella sp. HYN0085	0.00162474
																																															Paracoccus sp. AK26	0.00161507
																																															Polynucleobacter acidiphobus	0.0016054
																																															Chelatococcus sp. CO-6	0.0016054
																																															Candidatus Thioglobus sp. NP1	0.0016054
																																															Xanthobacter autotrophicus	0.0016054
																																															Methylocystis bryophila	0.00159573
																																															Novosphingobium ginsenosidimutans	0.00159573
																																															Methylocystis heyeri	0.00157639
																																															Bradyrhizobium symbiodeficiens	0.00157639
																																															Sphingobium cloacae	0.00157639
																																															Starkeya novella	0.00157639
																																															Ancylobacter sp. TS-1	0.00157639
																																															Paenibacillus lautus	0.00156671
																																															Halomonas sp. 1513	0.00155704
																																															Bosea sp. PAMC 26642	0.00155704
																																															Yokenella regensburgei	0.00154737
																																															Pseudomonas tolaasii	0.00154737
																																															Legionella cherrii	0.0015377
																																															Pseudomonas sp. R32	0.0015377
																																															Halomonas sp. THAF5a	0.0015377
																																															Ferrovibrio terrae	0.0015377
																																															Methylobacterium durans	0.0015377
																																															Stenotrophomonas sp. ESTM1D_MKCIP4_1	0.00151836
																																															Marinobacterium aestuarii	0.00151836
																																															Pandoraea thiooxydans	0.00151836
																																															Rhizobium etli	0.00150869
																																															Methylomonas sp. 16a	0.00150869
																																															Chitinophaga pinensis	0.00150869
																																															Marinobacter sp. Arc7-DN-1	0.00150869
																																															Pseudolysobacter antarcticus	0.00149902
																																															Hydrogenovibrio crunogenus	0.00148935
																																															Neisseria sp. 10022	0.00148935
																																															Citrobacter rodentium	0.00148935
																																															Cycloclasticus sp. PY97N	0.00148935
																																															Nitratireductor sp. SY7	0.00147967
																																															Glutamicibacter arilaitensis	0.00147967
																																															Aquitalea magnusonii	0.00147967
																																															Nitrobacter winogradskyi	0.00147
																																															Niabella ginsenosidivorans	0.00146033
																																															Corynebacterium diphtheriae	0.00145066
																																															Methylorubrum populi	0.00145066
																																															Rhizobium rhizoryzae	0.00144099
																																															Niabella soli	0.00144099
																																															Burkholderia sp. AD24	0.00144099
																																															Lysobacter antibioticus	0.00142165
																																															Meiothermus silvanus	0.00141198
																																															beta proteobacterium CB	0.00140231
																																															Sphingobium fuliginis	0.00140231
																																															Cloacibacillus porcorum	0.00140231
																																															Synechococcus sp. CB0101	0.00140231
																																															Pseudoxanthomonas suwonensis	0.00140231
																																															Enterobacter sp. 18A13	0.00138296
																																															Enterobacter ludwigii	0.00138296
																																															Leclercia sp. J807	0.00138296
																																															Paracoccus kondratievae	0.00138296
																																															Nordella sp. HKS 07	0.00137329
																																															Mannheimia ovis	0.00137329
																																															Rhizobium sp. CCGE532	0.00137329
																																															Orrella dioscoreae	0.00137329
																																															Microbacterium sp. CBA3102	0.00136362
																																															Shinella sp. HZN7	0.00136362
																																															Bacillus pumilus	0.00134428
																																															Dickeya fangzhongdai	0.00134428
																																															Alteromonas sp. I4	0.00133461
																																															Flavisolibacter ginsenosidimutans	0.00133461
																																															Vibrio sp. SM1977	0.00132494
																																															Sphingopyxis fribergensis	0.00132494
																																															Shewanella algae	0.00132494
																																															Paraburkholderia hospita	0.00132494
																																															Pusillimonas sp. T7-7	0.00131527
																																															Nitrospirillum amazonense	0.0013056
																																															Erwinia persicina	0.0013056
																																															Mesorhizobium sp. M2A.F.Ca.ET.043.02.1.1	0.00129592
																																															Mycolicibacterium phocaicum	0.00129592
																																															Burkholderia thailandensis	0.00128625
																																															Methylocella silvestris	0.00127658
																																															Marinomonas sp. MWYL1	0.00127658
																																															Enterobacteriaceae bacterium bta3-1	0.00127658
																																															Serratia symbiotica	0.00127658
																																															Leclercia sp. W6	0.00126691
																																															Serratia liquefaciens	0.00126691
																																															Rhizobium sp. 11515TR	0.00126691
																																															Yersinia sp. KBS0713	0.00126691
																																															Acetobacter oryzifermentans	0.00126691
																																															Geobacter sulfurreducens	0.00126691
																																															Massilia oculi	0.00126691
																																															Yersinia massiliensis	0.00125724
																																															Paraburkholderia caribensis	0.00125724
																																															Parachlamydia acanthamoebae	0.00125724
																																															Alteromonas macleodii	0.00125724
																																															Panacibacter ginsenosidivorans	0.00125724
																																															Candidatus Solibacter usitatus	0.00125724
																																															Permianibacter aggregans	0.00124757
																																															Verrucomicrobia bacterium S94	0.0012379
																																															Salipiger profundus	0.0012379
																																															Citrobacter sp. APp10510_Tm18	0.0012379
																																															Aminobacter sp. MSH1	0.0012379
																																															Sphingomonas wittichii	0.0012379
																																															Methylobacterium bullatum	0.00122823
																																															Pseudomonas sp. S-6-2	0.00122823
																																															Pseudomonas xanthomarina	0.00122823
																																															Hahella chejuensis	0.00122823
																																															Chelatococcus daeguensis	0.00121856
																																															Terasakiella sp. SH-1	0.00121856
																																															Acidithiobacillus ferrooxidans	0.00120888
																																															Sinorhizobium meliloti	0.00120888
																																															Cyanobium sp. NIES-981	0.00120888
																																															Burkholderia sp. PAMC 26561	0.00120888
																																															Hungatella hathewayi	0.00120888
																																															Dickeya aquatica	0.00120888
																																															Lysobacter gummosus	0.00119921
																																															Serratia rubidaea	0.00119921
																																															Maribacter sp. MJ134	0.00119921
																																															Pseudomonas balearica	0.00119921
																																															TM7 phylum sp. oral taxon 952	0.00119921
																																															Pseudomonas antarctica	0.00119921
																																															Bradyrhizobium sp. 323S2	0.00118954
																																															Nitrosococcus halophilus	0.00118954
																																															Cedecea neteri	0.00117987
																																															Pseudomonas orientalis	0.00117987
																																															Janthinobacterium svalbardensis	0.00117987
																																															Psychrobacter sp. KH172YL61	0.00117987
																																															Mesorhizobium ciceri	0.00117987
																																															Nitrosospira multiformis	0.00117987
																																															Citrobacter sp. CFNIH10	0.0011702
																																															Pistricoccus aurantiacus	0.0011702
																																															Variovorax sp. PBL-E5	0.0011702
																																															Chryseobacterium shandongense	0.0011702
																																															Geobacter daltonii	0.0011702
																																															Pseudomonas cremoricolorata	0.00116053
																																															Methylophaga nitratireducenticrescens	0.00116053
																																															Gemmobacter sp. HYN0069	0.00115086
																																															Pseudomonas otitidis	0.00115086
																																															Polaromonas sp. SP1	0.00114119
																																															Candidatus Nitrospira inopinata	0.00114119
																																															Pseudomonas fragi	0.00114119
																																															Amycolatopsis sp. Poz14	0.00113152
																																															Geoalkalibacter subterraneus	0.00112184
																																															Gluconobacter albidus	0.00111217
																																															Thioalkalivibrio paradoxus	0.00111217
																																															Escherichia albertii	0.00111217
																																															Burkholderia stabilis	0.00111217
																																															Bradyrhizobium sp. ORS 285	0.00111217
																																															Pseudomonas cedrina	0.00111217
																																															Bradyrhizobium canariense	0.0011025
																																															Legionella waltersii	0.0011025
																																															Desulfosarcina ovata	0.0011025
																																															Shewanella sp. SNU WT4	0.00109283
																																															Enterobacter sp. LU1	0.00108316
																																															Lonsdalea britannica	0.00108316
																																															Candidatus Methylopumilus rimovensis	0.00108316
																																															Vibrio coralliilyticus	0.00108316
																																															Nitrincola sp. KXZD1103	0.00108316
																																															Sphingobium sp. SYK-6	0.00107349
																																															Mycoavidus cysteinexigens	0.00107349
																																															Methylobacterium sp. 17Sr1-43	0.00107349
																																															Pseudomonas sp. LG1E9	0.00106382
																																															Azospirillum sp. TSH58	0.00106382
																																															Neisseria zoodegmatis	0.00106382
																																															Terricaulis silvestris	0.00106382
																																															Hypericibacter adhaerens	0.00105415
																																															Bradyrhizobium sp. CCGE-LA001	0.00105415
																																															Shewanella chilikensis	0.00104448
																																															Filimonas lacunae	0.00104448
																																															Pseudomonas prosekii	0.00104448
																																															Salinimonas lutimaris	0.00104448
																																															Cellvibrio sp. PSBB006	0.00104448
																																															Proteus columbae	0.00103481
																																															Chryseobacterium balustinum	0.00103481
																																															Stenotrophomonas sp. KCTC 12332	0.00103481
																																															Enterobacteriaceae bacterium S05	0.00102513
																																															Mesorhizobium sp. DCY119	0.00102513
																																															Raoultella electrica	0.00102513
																																															Leifsonia sp. 21MFCrub1.1	0.00102513
																																															Bradyrhizobium betae	0.00101546
																																															Mesorhizobium loti	0.00101546
																																															Methylobacterium sp. 4-46	0.00101546
																																															Microbulbifer aggregans	0.00101546
																																															Achromobacter sp. B7	0.00101546
																																															Brevibacterium sp. YB235	0.00101546
																																															Magnetospirillum magneticum	0.00100579
																																															Buttiauxella sp. 3AFRM03	0.00100579
																																															Azotobacter vinelandii	0.00100579
																																															Citrobacter sp. Y3	0.000996121
																																															Massilia armeniaca	0.000996121
																																															Thiolapillus brandeum	0.000996121
																																															Burkholderia vietnamiensis	0.000996121
																																															Microcystis aeruginosa	0.000996121
																																															Sphingopyxis alaskensis	0.000996121
																																															Pseudomonas sp. RU47	0.000996121
																																															Sulfurifustis variabilis	0.00098645
																																															Massilia sp. YMA4	0.00098645
																																															Pseudomonas guangdongensis	0.00098645
																																															Tolumonas auensis	0.00098645
																																															Azospirillum sp. TSH100	0.00098645
																																															Bradyrhizobium sp. KBS0727	0.00098645
																																															Cronobacter sp.	0.000976779
																																															Kosakonia cowanii	0.000976779
																																															Microvirga sp. 17 mud 1-3	0.000976779
																																															Halomonas subglaciescola	0.000976779
																																															Bradyrhizobium guangxiense	0.000976779
																																															Aminobacter aminovorans	0.000976779
																																															Geobacter sp. FeAm09	0.000967108
																																															Kribbella flavida	0.000967108
[truncated: 21 more columns]

## Sheet: Data S2
Legends: Data S2: Antibiotic resistance, virulence and metabolic functional genes related information of the microbiomes
KEGG Pathways					Antimicrobial registance genes (AMRGs)
Functions	Chandpur	Munsigonj			Mechanisms	C1	C2	Chandpur		M1	M2	M3	M4		Munsigonj
Arsenical pump-driving ATPase	24.9047	12.4672			Macrolide-resistant_23S_rRNA_mutation	31.3464	46.0595	38.703		49.9232	44.8815	45.0591	45.0672		46.2328
Arsenic efflux pump protein	16.0672	1.46232			Aminoglycoside-resistant_16S_ribosomal_subunit_protein	14.5988	31.779	23.1889		27.2915	23.9479	24.1889	22.7232		24.5379
Protection_from_ROS	15.3245	19.5992			Rifampin-resistant_beta-subunit_of_RNA_polymerase_RpoB	6.80828	3.66403	5.23616		4.58771	9.00483	8.95022	9.08336		7.90653
Methane metabolism	12.616	4.1903			EF-Tu_inhibition	3.82843	7.83884	5.83363		3.63606	4.32201	4.56773	4.86415		4.34749
Arsenical-resistance protein ACR3	12.5471	21.1447			Fluoroquinolone-resistant_DNA_topoisomerases	4.52937	3.98552	4.25745		1.97215	4.45706	4.8075	4.97738		4.05352
Cytochrome c551 peroxidase	11.2533	1.65451			Drug_and_biocide_RND_efflux_pumps	2.75267	0.557342	1.65501		3.16023	3.14252	3.03175	6.17865		3.87829
ATP-dependent_efflux_pump_transporter	10.1897	14.087			Cationic_peptide-resistant_16S_ribosomal_subunit_protein	3.05941	2.70258	2.88099		2.2365	1.92429	1.84456	1.86437		1.96743
Arsenate reductase	9.60738	17.6153			Aminocoumarin-resistant_DNA_topoisomerases	2.29859	0	1.14929		0.834281	1.48068	1.41981	1.52589		1.31516
Citrate cycle (TCA cycle)	9.46007	11.2521			Drug_and_biocide_RND_efflux_regulator	1.79721	0.0210318	0.909119		0.21547	0.460434	0.50335	0.704945		0.47105
Arsenite efflux pump ACR3 and related permeases	9.34229	4.64043			Arsenic_resistance_protein	2.27398	0	1.13699		1.37661	0	0	0		0.344153
Superoxide dismutase [Fe] precursor	9.21372	5.41833			Tetracycline_resistance_MFS_efflux_pumps	0.0773668	0	0.0386834		1.34735	1.18943	0.901638	0.101849		0.885068
Co/Zn/Cd efflux system component	7.51404	13.7205			MLS_resistance_ABC_efflux_pumps	0.00601438	0	0.00300719		0.431272	1.81141	1.24276	0.0470784		0.883132
Arsenic resistance protein ArsH	7.43802	7.27409			Multi-metal_resistance_protein	2.83633	0.039059	1.43769		0.0681656	0	0.187632	0.224622		0.120105
Manganese superoxide dismutase	6.94544	4.70478			Drug_and_biocide_and_metal_RND_efflux_pumps	3.06897	0	1.53449		0	0	0	0		0
Mg/Co/Ni transporter MgtE (contains CBS domain)	6.42791	2.9623			Class_D_betalactamases	0.0899423	0.168254	0.129098		0.690302	0.658163	0.556544	0.308009		0.553254
Oxidative stress	6.1287	9.77129			Tetracycline_transcriptional_repressor	0.0598704	0	0.0299352		0.86188	0.76085	0.584066	0.0621558		0.567238
Translation	6.12612	7.68672			Fosfomycin_target_mutation	2.16135	0	1.08067		0	0	0	0		0
Arsenate reductase and related proteins, glutaredoxin family	5.88204	2.84644			Drug_and_biocide_MFS_efflux_pumps	1.75046	0	0.875229		0.0994221	0.00968261	0	0.159697		0.0672005
Oxidative phosphorylation	5.7548	7.8954			Colistin-resistant_mutant	0	0	0		0.299929	0.554967	0.477151	0.596634		0.48217
Cell division	5.75116	7.45941			Multi-metal_RND_efflux_pumps	1.13043	0.492744	0.811587		0	0	0.00211714	0		0.000529285
Na+/H+ antiporter NhaD and related arsenite permeases	5.67523	2.11455			Copper_resistance_protein	1.23103	0.0315476	0.631291		0	0.00203845	0.287137	0		0.0722939
ABC_transporter_alkylphosphonate	5.26826	2.61181			Macrolide_phosphotransferases	0.0270647	0.0135204	0.0202926		0.192859	0.685937	0.479268	0.0221545		0.345055
ABC_transporter_peptide	4.94268	2.4802			Oxazolidinone-resistant_23S_rRNA_mutation	0.0606906	1.31599	0.688339		0	0	0	0		0
Starch and sucrose metabolism	4.72425	2.67483			Mutant_porin_proteins	1.32699	0	0.663495		0	0	0	0		0
Arsenic resistance	4.31843	2.4089			Multi-metal_resistance_regulator	0.968862	0	0.484431		0	0	0	0		0
Arsenical resistance operon repressor	4.21748	7.57405			Multi-biocide_resistance_regulator	0.865524	0	0.432762		0	0	0	0		0
CRISPRs and associated hypotheticals	3.50453	1.24642			peroxide_resistance_protein	0.396676	0.386083	0.391379		0	0	0	0.0387704		0.00969261
Arsenical resistance operon trans-acting repressor ArsD	3.21817	1.46232			Acetate_resistance_protein	0.804833	0	0.402417		0	0	0	0		0
Resistance to chromium compounds	2.38248	1.27174			Mercury_resistance_protein	0.135597	0.366553	0.251075		0.169915	0.0479035	0.077011	0		0.0737075
Acid stress	2.2099	0.905672			Multi-biocide_resistance_protein	0.716531	0	0.358266		0	0	0	0		0
pycB; pyruvate carboxylase subunit B	1.6214	0.680839			Penicillin_binding_protein	0.690834	0	0.345417		0	0	0	0		0
Dessication stress	1.352	0.00305764			Multi-drug_ABC_efflux_pumps	0.627409	0	0.313705		0.0196184	0	0	0		0.0049046
pycA; pyruvate carboxylase subunit A	1.2946	0.341178			Aminoglycoside_O-phosphotransferases	0.00984171	0.0180272	0.0139345		0.0957644	0.22321	0.263055	0.00800025		0.147507
Ascorbate and aldarate metabolism	1.18221	0.796802			Multi-biocide_RND_efflux_pump	0.319036	0	0.159518		0.0977595	0	0	0.192929		0.0726721
pyc; pyruvate carboxylase	1.07953	2.40796			Sulfonamide-resistant_dihydropteroate_synthases	0.030892	0	0.015446		0.0159607	0.195181	0.209068	0.144928		0.141284
Chromosome replication	1.06997	0.466083			Multi-metal_ABC_efflux_pumps	0.59351	0	0.296755		0	0	0	0		0
recX and regulatory cluster	0.953394	2.23663			Class_C_betalactamases	0.524071	0	0.262036		0.0106405	0	0	0		0.00266012
					Drug_and_biocide_MATE_efflux_pumps	0.0984171	0	0.0492086		0.157612	0.0180912	0	0.253546		0.107312
					Class_A_betalactamases	0.293611	0	0.146806		0.0758135	0	0	0.150158		0.056493
					Quinolone_resistance_protein_Qnr	0.472949	0	0.236474		0	0	0	0		0
					Zinc_resistance_regulator	0.468575	0	0.234287		0	0	0	0		0
					Tetracycline-resistant_16S_ribosomal_subunit_protein	0	0.189286	0.0946429		0	0	0	0.184006		0.0460014
					Multi-metal_RND_efflux_regulator	0.253151	0.11267	0.18291		0	0	0	0		0
					Drug_and_biocide_SMR_efflux_pumps	0.285683	0.00751134	0.146597		0.00365767	0.00229325	0.0100564	0.0356934		0.0129252
					Zinc_resistance_protein	0.335712	0	0.167856		0	0	0	0		0
					Phenicol_resistance_MFS_efflux_pumps	0	0	0		0	0.154412	0.17784	0		0.083063
Mechanism	Rel_Abund				Aminoglycoside_O-nucleotidyltransferases	0.0013669	0	0.000683452		0	0.0343988	0.0913017	0.200929		0.0816574
Outer membrane protein (ompA)	21.978				Sodium_resistance_protein	0.319856	0	0.159928		0	0	0	0		0
Biofilm regulation proteins (bfmR)	12.8301				Paraquat_resistance_protein	0.318489	0	0.159244		0	0	0	0		0
Multidrug efflux pump (acrB)	7.04334				Lipid_A_modification	0.283769	0	0.141885		0	0	0	0		0
Sensor kinase (bfmS)	4.02818				Fosfomycin_MFS_efflux_pump	0	0	0		0.0648405	0	0	0.218468		0.0708272
Biofilm associated protein (bap)	3.60818				Drug_and_biocide_ABC_efflux_pumps	0.280489	0	0.140244		0	0	0	0		0
Phosphoinositide signaling protein (plc)	3.36232				Peroxide_resistance_stress_protein	0.264633	0	0.132316		0	0	0	0		0
Efflux pump membrane transporter (adeG)	3.09028				Undecaprenyl_pyrophosphate_phosphatase	0.252057	0	0.126029		0	0	0	0		0
Enterobactin synthase component E (entE)	2.84215				Triclosan-resistant_mutation	0.25151	0	0.125755		0	0	0	0		0
Ferric siderophore ABC transporter (fepA)	2.44263				Biguanide_cation_efflux	0.223899	0	0.111949		0	0	0	0		0
6-phosphogluconate dehydrogenase (gnd)	2.3641				Mercury_resistance_regulator	0.0330791	0.102154	0.0676167		0.0495448	0.0135047	0.0209068	0		0.0209891
Siderophore efflux system (barB)	2.29125				Drug_and_biocide_and_metal_RND_efflux_regulator	0.205582	0	0.102791		0	0	0	0		0
Phosphogluconate dehydrogenase (pgd3)	2.28783				Biocide_and_metal_ABC_efflux_pumps	0.177151	0	0.0885754		0	0	0	0		0
Poly-beta-N-acetyl-D-glucosamine (icaA)	1.86555				Biocide_and_metal_resistance_protein	0.124935	0	0.0624675		0	0	0	0.0470784		0.0117696
Dihydroxybenzoate-AMP_ligase (dhbE)	1.85986				Multi-drug_RND_efflux_regulator	0.17141	0	0.0857049		0	0	0	0		0
Flagellar basal body (flgG)	1.84279				Multi-drug_RND_efflux_pumps	0.163208	0	0.0816042		0	0	0	0		0
Twitching motility protein (PilG)	1.42961				Drug_and_biocide_MFS_efflux_regulator	0.158288	0	0.0791438		0	0	0	0		0
ABC transporter protein (BauD)	1.41937				Copper_resistance_regulator	0.0511222	0.0751134	0.0631178		0	0	0.0227593	0		0.00568982
Enterobactin synthase componenet B (entB)	1.33628				Colistin_phosphoethanolamine_transferase	0.0407338	0.0555839	0.0481588		0	0.010447	0.0103211	0.0123081		0.00826904
Chemotaxis protein (cheY)	1.14506				Phenolic_resistance_protein	0.106619	0	0.0533093		0	0	0	0		0
Signal transduction histidine kinase (bfmRS)	1.12229				Drug_and_biocide_and_metal_resistance_regulator	0.0869351	0	0.0434676		0	0	0	0		0
Outer membrane receptor protein (adeH)	1.10977				Aminoglycoside_efflux_pumps	0.0842013	0	0.0421007		0	0	0	0		0
Membrane-fusion_protein	0.913996				Drug_and_biocide_SMR_efflux_regulator	0.0801006	0	0.0400503		0	0	0	0		0
Dihydroxybenzoate-23-dehydrogenase	0.892369				Multi-biocide_MATE_efflux_pump	0.0713524	0	0.0356762		0	0	0	0		0
Twitching_motility_protein	0.850255				Nickel_ABC_efflux_pumps	0.059597	0	0.0297985		0	0	0	0		0
Csu_pilus_usher_protein	0.842287				Nickel_ABC_efflux_regulator	0.0472949	0	0.0236474		0	0	0	0		0
Transcriptional_regulator	0.818385				Dihydrofolate_reductase	0.0120288	0	0.00601438		0	0.00687975	0.0264643	0.00184621		0.00879756
Polysaccharide_export_protein	0.75692				MDR_mutant_porin_proteins	0.045928	0	0.022964		0	0	0	0		0
Isochorismatase	0.740985				Acid_resistance_protein	0.0259712	0.00600907	0.0159901		0	0	0	0		0
Enterobactin_exporter	0.71253				Drug_and_biocide_ABC_efflux_regulator	0.0278849	0	0.0139424		0	0	0	0		0
Quorom_sensing	0.616919				Multi-biocide_SMR_efflux_pump	0.0177698	0	0.00888488		0	0	0	0		0
Curli_production_assembly/transport_protein	0.61578				Acid_resistance_regulator	0	0.0120181	0.00600907		0	0	0	0		0
Aryl_carrier_protein	0.567975				23S_rRNA_methyltransferases	0	0	0		0.010308	0	0	0		0.00257699
Phosphomannomutase	0.554316				Tetracycline_resistance_ribosomal_protection_proteins	0	0	0		0.00365767	0	0	0		0.000914417
Iron-enterobactin_ABC_transporter_permease	0.514478				Chloramphenicol_acetyltransferases	0.0013669	0	0.000683452		0	0	0	0		0
Enterobactin_exporter_iron-regulated_enterobactin	0.512202
Polysaccharide_export_inner-membrane_protein	0.503096
Siderophore-interacting_protein	0.503096
Ferrienterobactin_ABC_transporter_ATPase	0.492852
Type_VI_secretion_system	0.468949
Acinetobactin_biosynthesis	0.451876
DNA-binding_transcriptional_regulator	0.437079
Non-ribosomal_peptide_biosynthesis	0.408623
Polysaccharide_biosynthesis_protein	0.400656
Enterobactin/ferric_enterobactin_esterase	0.369924
Csu_pilus_tip_adhesin	0.334638
Fimbrial_biogenesis_outer_membrane_usher_protein	0.251548
Polysaccharide_export_ATP-binding_protein	0.224231
E._coli_common_pilus	0.216263
Chemotaxis_two-component_sensor_kinase	0.201466
Salmochelin_receptor_IroN_Sal	0.195775
Chemotaxis_protein	0.194637
Twitching_ATPase	0.19236
Flagellar_biosynthesis_protein	0.17984
Flagellar_M-ring_protein	0.150246
Flagellar_motor_switch_protein	0.147969
Flagellar_basal_body_rod_protein	0.147969
Outer_membrane_usher_protein	0.137725
General_secretory_pathway	0.132034
Isochorismate_synthase	0.130896
Csu_pilus_chaperone_protein	0.129758
Phosphopantetheinyl_transferase_component	0.12179
Phosphodiesterase_Type_3	0.114961
Flagellar_motor_protein	0.111546
Csu_pilus_major_pilin	0.103579
UDP-glucose_6-dehydrogenase	0.10244
Flagellar_P-ring_protein	0.0978875
Fimbrial_chaperone_protein	0.0910581
Phosphopantetheinyl_transferase	0.0865052
Chemotaxis-specific_methylesterase	0.085367
Transcriptional_activator	0.0830905
Polymerized_tip_adhesin	0.0773994
Type_3_fimbrial_minor_pilin_subunit	0.0751229
UTP-glucose-1-phosphate	0.0739847
Csu_pilus_subunits	0.0694318
Fimbrial_adhesin_protein_precursor	0.0648789
General_secretion_pathway_protein	0.0557731
Tyrosine_recombinase_Type_I	0.0489437
Flagellar_basal-body	0.0364232
Ferric_siderophore	0.0341468
Periplasmic_chaperone_Type_I	0.0318703
Type_1_fimbrial_adhesin	0.0295939
Siderophore_esterase	0.025041
Csu_pilus_major_pilin_subunit	0.0227645
Type_1_pilus_biosynthesis_fimbrial_protein	0.0216263
Type_1_fimbrial_minor_component	0.0193498
Phosphatase_PAP2_family	0.0193498
Esterase_Salmochelin	0.0182116
Flagellar_motor	0.0170734
Type_1_major_fimbrial_subunit	0.0147969
Heat-stable_enterotoxin	0.0136587
Type_1_fimbriae_Regulatory_protein	0.0136587
Flagellar_hook-basal_body	0.00682936
